# Supplementary material for: Diaqua­(2,6-dihy­droxy­benzoato-κ2 O 1 ,O 1′)bis­(2,6-dihy­droxy­benzoato-κO 1)bis­(1,10-phenanthroline-κ2 N,N′)lanthanum(III)–1,10-phenanthroline (1/1)
Source: Acta Crystallogr Sect E Struct Rep Online. 2010 Nov 20;66(Pt 12):m1610–1. doi: 10.1107/S1600536810047318 (PMC3011687; doi:10.1107/S1600536810047318)
Supplement: Supplementary file 2 [file e-66-m1610-Isup2.hkl]

#
# h,k,l, Fc-squared, Fo-squared, sigma(Fo-squared) and status flag
#
data_I
_shelx_title ' 101-2 in P2(1)/c'
_shelx_refln_list_code          4
_shelx_F_calc_maximum      362.00
_exptl_crystal_F_000      2384.00
_reflns_d_resolution_high  0.8000
 
loop_
 _symmetry_equiv_pos_as_xyz
 'x, y, z'
 '-x, y+1/2, -z+1/2'
 '-x, -y, -z'
 'x, -y-1/2, z-1/2'
 
_cell_length_a    13.9735
_cell_length_b    19.6751
_cell_length_c    18.6337
_cell_angle_alpha  90.000
_cell_angle_beta   98.059
_cell_angle_gamma  90.000
 
_shelx_F_squared_multiplier     1.000
 
loop_
 _refln_index_h
 _refln_index_k
 _refln_index_l
 _refln_F_squared_calc
 _refln_F_squared_meas
 _refln_F_squared_sigma
 _refln_observed_status
   3   0   0     5119.22     4868.34     44.99 o
   5   0   0    17700.03    18585.26     65.74 o
   6   0   0     2352.36     2612.61     57.26 o
   7   0   0    36172.24    35922.88    171.59 o
   8   0   0    59146.74    59776.05    860.25 o
   9   0   0     7697.49     7665.06     83.71 o
  10   0   0      911.43      871.80     40.99 o
  11   0   0     7949.50     7575.91    131.49 o
  12   0   0    11437.89    11436.13    164.86 o
  13   0   0     4538.96     5016.82    130.04 o
  14   0   0     1943.60     1912.38    102.36 o
  15   0   0     2818.49     2959.01    118.39 o
  16   0   0     2377.95     2614.12    119.42 o
  17   0   0      671.69      620.63    109.56 o
   3   1   0       51.02       91.77      9.80 o
   4   1   0    20059.88    20455.90    103.06 o
   5   1   0      747.42      694.19     13.92 o
   6   1   0    30073.58    31845.02    144.82 o
   7   1   0    27956.11    30882.59    103.02 o
   8   1   0     2252.40     2046.04     27.30 o
   9   1   0     5024.57     5238.54     42.16 o
  10   1   0     3384.47     3140.22     42.89 o
  11   1   0      308.40      389.79     45.43 o
  12   1   0      337.13      295.39     49.75 o
  13   1   0     2704.61     2562.81    148.70 o
  14   1   0     1275.28     1389.71     66.41 o
  15   1   0       25.74       77.64     37.40 o
  16   1   0       74.15       65.10     62.80 o
  17   1   0      885.34      907.79    114.40 o
   2   2   0       66.48       40.58      9.23 o
   3   2   0    10990.74    11210.39     79.38 o
   4   2   0    45384.85    44902.46    172.41 o
   5   2   0     3689.99     3499.38     39.21 o
   6   2   0      783.29      686.47     13.07 o
   7   2   0     5047.78     5087.90     71.44 o
   8   2   0    10932.48    11362.71    116.67 o
   9   2   0     2530.85     2592.87     36.32 o
  10   2   0       89.94      105.82     19.48 o
  11   2   0      276.83      220.16     68.93 o
  12   2   0     1443.39     1475.71     75.25 o
  13   2   0      205.55      205.87     36.63 o
  14   2   0       16.22       63.05     36.67 o
  15   2   0      456.48      500.61     40.98 o
  16   2   0      800.06      691.36     72.19 o
  17   2   0      194.47      174.68     67.92 o
   1   3   0    14547.47    14824.61    162.49 o
   2   3   0    23707.72    24551.33    215.77 o
   3   3   0     3156.96     3184.40     20.59 o
   4   3   0        3.60       35.44     14.35 o
   5   3   0    13204.42    13399.19     57.74 o
   6   3   0    18937.20    18685.02     49.25 o
   7   3   0     6731.47     6646.61     41.35 o
   8   3   0     1897.38     2013.12     31.45 o
   9   3   0    10913.14    10764.75    108.77 o
  10   3   0     6307.77     6476.20     89.51 o
  11   3   0     1969.28     2143.28     53.81 o
  12   3   0     1285.65     1331.98     41.20 o
  13   3   0     7319.01     7352.34    108.64 o
  14   3   0     4416.70     4556.68     63.63 o
  15   3   0      364.47      443.72     48.55 o
  16   3   0      251.32      232.18     92.04 o
  17   3   0     1941.69     1914.70    125.42 o
   0   4   0    42871.65    43222.91    323.59 o
   1   4   0     2669.31     3352.59     37.74 o
   2   4   0      981.52     1171.65     12.29 o
   3   4   0      362.13      387.00     10.41 o
   4   4   0    13712.83    14859.35     58.33 o
   5   4   0     7602.37     8094.22     42.63 o
   6   4   0      790.99      833.19     25.23 o
   7   4   0     2597.85     2578.44     30.59 o
   8   4   0     6183.06     6601.53     61.20 o
   9   4   0     1483.25     1419.03     34.10 o
  10   4   0      492.49      487.02     33.07 o
  11   4   0     2566.76     2677.59     74.90 o
  12   4   0      891.00      867.13     46.48 o
  13   4   0      817.33      767.25     43.11 o
  14   4   0       10.48       -9.66     37.84 o
  15   4   0      628.66      603.67     89.13 o
  16   4   0      258.78      213.84     89.92 o
  17   4   0        3.94      -53.12     94.94 o
   1   5   0    30793.39    31832.37    111.24 o
   2   5   0     3871.54     3994.81     24.09 o
   3   5   0      166.99      217.07     10.98 o
   4   5   0      905.41      892.34     13.52 o
   5   5   0     1060.89     1197.42     18.62 o
   6   5   0     5458.82     5257.13     50.21 o
   7   5   0       55.82       96.68     20.85 o
   8   5   0      397.66      485.34     19.06 o
   9   5   0      722.48      664.16     24.34 o
  10   5   0     5138.24     4961.79     59.93 o
  11   5   0     1897.37     1914.20    104.14 o
  12   5   0        0.86       19.45     46.67 o
  13   5   0      795.82      786.04     57.15 o
  14   5   0     1297.97     1089.21     62.55 o
  15   5   0       91.67       93.22     90.38 o
  16   5   0      119.30      145.48     97.46 o
   0   6   0     7569.11     7792.46     92.22 o
   1   6   0     1576.18     1664.05     25.25 o
   2   6   0      643.73      702.31     14.51 o
   3   6   0    11724.59    12093.16     73.18 o
   4   6   0    40319.41    43000.00    233.15 o
   5   6   0     5157.49     5323.79     33.46 o
   6   6   0     2158.98     2300.69     38.17 o
   7   6   0     6022.88     5846.06     36.89 o
   8   6   0     8622.83     8575.25     50.09 o
   9   6   0     2869.04     2904.16     35.14 o
  10   6   0     5415.26     5476.57     55.58 o
  11   6   0     6622.38     6610.32    150.05 o
  12   6   0     3629.13     3920.56     82.58 o
  13   6   0     1277.87     1137.93     61.84 o
  14   6   0      671.25      703.50     59.76 o
  15   6   0     1422.66     1402.55    111.73 o
  16   6   0     1274.91     1097.38    111.63 o
   1   7   0    12725.68    13683.71     69.93 o
   2   7   0      239.80      265.79     14.06 o
   3   7   0     4008.43     3980.22     23.95 o
   4   7   0     2562.39     2616.98     43.75 o
   5   7   0      964.10      723.75     18.48 o
   6   7   0       10.26       23.54     13.93 o
   7   7   0     1974.01     1973.65     19.96 o
   8   7   0       90.85      109.71     17.34 o
   9   7   0      260.56      275.68     18.55 o
  10   7   0      227.68      183.40     22.47 o
  11   7   0      416.33      365.59     26.60 o
  12   7   0        3.37        9.38     31.25 o
  13   7   0      318.51      363.41     97.90 o
  14   7   0       32.62       72.38     88.01 o
  15   7   0       37.99      -25.64     93.61 o
  16   7   0       29.32       64.29    106.80 o
   0   8   0      401.77      384.56     23.41 o
   1   8   0      146.88      131.35     13.03 o
   2   8   0     6446.39     6569.00     38.55 o
   3   8   0     5045.40     5021.76     48.81 o
   4   8   0     5789.72     5815.74     56.44 o
   5   8   0     4764.97     4490.28     47.84 o
   6   8   0     1273.30     1247.35     21.03 o
   7   8   0     1867.92     1718.01     37.70 o
   8   8   0     4637.70     4127.36     76.07 o
   9   8   0      302.79      357.08     17.32 o
  10   8   0        0.75        3.49     19.34 o
  11   8   0       49.02       58.38     21.55 o
  12   8   0     2811.52     2772.28     88.22 o
  13   8   0      108.22       88.53     98.56 o
  14   8   0      144.71      156.17     85.42 o
  15   8   0      220.74      197.51    102.83 o
  16   8   0      544.36      389.90    105.87 o
   1   9   0    10995.19    11160.70     91.58 o
   2   9   0    33121.93    32346.31    237.97 o
   3   9   0    12596.21    12360.30     81.13 o
   4   9   0     2008.72     2070.68     31.78 o
   5   9   0    10316.31    10060.46    140.26 o
   6   9   0     7071.71     7071.02     90.35 o
   7   9   0     1272.36      962.99     37.62 o
   8   9   0       46.71       19.95      9.96 o
   9   9   0    11551.75    11913.79    238.47 o
  10   9   0     6574.31     6521.58    111.66 o
  11   9   0      851.50      819.76     64.42 o
  12   9   0      174.39      106.34     64.53 o
  13   9   0     1322.98     1451.47     82.85 o
  14   9   0     1740.96     1724.09    126.99 o
  15   9   0      316.77      365.67    101.81 o
  16   9   0      467.07      495.56    118.79 o
   0  10   0     2085.24     1886.98     52.26 o
   1  10   0      645.87      646.74     33.15 o
   2  10   0     1312.18     1368.75     27.99 o
   3  10   0     3767.62     3749.38     47.04 o
   4  10   0      579.44      489.06     16.84 o
   5  10   0       30.15       23.97     13.83 o
   6  10   0     1334.31     1243.32     62.47 o
   7  10   0      827.79      837.09     46.96 o
   8  10   0     1158.05     1224.67     53.39 o
   9  10   0       31.30        0.23     43.59 o
  10  10   0       61.00      121.86     58.74 o
  11  10   0        5.21       -4.76     63.56 o
  12  10   0      464.21      547.51     68.29 o
  13  10   0        0.83       17.74     58.59 o
  14  10   0       37.90       79.59    104.37 o
  15  10   0      323.16      262.18     98.40 o
   1  11   0    14948.36    15018.23    134.24 o
   2  11   0     9955.43    10089.77    117.17 o
   3  11   0     1737.53     1597.15     29.52 o
   4  11   0      741.63      755.62     20.09 o
   5  11   0     1707.90     1432.87     24.99 o
   6  11   0     6155.41     6365.40     95.77 o
   7  11   0     2109.05     2048.76     56.07 o
   8  11   0       72.87       57.71     15.97 o
   9  11   0      390.03      392.69     49.05 o
  10  11   0     4965.19     4754.73    112.56 o
  11  11   0      967.44      876.53     72.27 o
  12  11   0      102.16       66.44     67.82 o
  13  11   0      473.66      566.55     75.76 o
  14  11   0      710.76      807.57     83.86 o
  15  11   0      155.90      286.11    109.46 o
   0  12   0    15525.43    16235.30    160.25 o
   1  12   0    22733.69    23853.92    320.94 o
   2  12   0      490.45      472.00     27.43 o
   3  12   0    15868.66    15628.87     80.29 o
   4  12   0     9387.25     9264.94    179.23 o
   5  12   0     3745.74     3427.99     42.92 o
   6  12   0      227.99      214.62     24.81 o
   7  12   0     7238.78     7499.00     90.19 o
   8  12   0     3925.98     4078.56    106.93 o
   9  12   0     1067.52      903.57     53.28 o
  10  12   0       95.99       71.58     51.77 o
  11  12   0     1666.42     1717.87     80.53 o
  12  12   0     1319.09     1397.29     82.92 o
  13  12   0      200.25      247.74     73.90 o
  14  12   0      216.15      215.12     79.65 o
  15  12   0     1053.22     1349.07    143.11 o
   1  13   0      257.27      510.97     39.67 o
   2  13   0      163.11      155.95     26.30 o
   3  13   0       10.35        8.97     22.86 o
   4  13   0        2.43        4.59     19.19 o
   5  13   0     1219.16     1209.32     34.14 o
   6  13   0     1315.67     1137.82     54.84 o
   7  13   0        5.36        0.22     42.29 o
   8  13   0      192.55      198.15     44.30 o
   9  13   0      563.80      513.86     51.85 o
  10  13   0      876.37      999.52     60.42 o
  11  13   0      275.02      311.59    103.84 o
  12  13   0        1.38       63.41     65.52 o
  13  13   0       91.56      154.29     75.16 o
  14  13   0      166.99      229.24     85.60 o
   0  14   0     6092.18     5894.63    118.83 o
   1  14   0     3014.97     3218.62     67.84 o
   2  14   0       16.78      -13.77     35.71 o
   3  14   0     2328.87     2180.65     60.83 o
   4  14   0     3065.49     2815.95     54.02 o
   5  14   0      104.95       93.28     22.46 o
   6  14   0      270.70      239.92     43.83 o
   7  14   0      979.09      962.57     53.65 o
   8  14   0     2055.56     2205.57     58.62 o
   9  14   0      443.48      448.81     54.78 o
  10  14   0      153.07      140.77     51.03 o
  11  14   0     1166.45     1265.93     69.10 o
  12  14   0      570.32      623.05     88.69 o
  13  14   0       30.03       13.01     79.46 o
  14  14   0       53.36       58.06     87.45 o
   1  15   0     6840.61     6941.13    113.01 o
   2  15   0     4752.34     4483.74     67.34 o
   3  15   0     2722.51     2972.55     59.42 o
   4  15   0      204.49      207.85     24.93 o
   5  15   0     3690.66     3620.40     71.96 o
   6  15   0     6095.76     6051.71    104.20 o
   7  15   0     2549.29     2691.54     87.42 o
   8  15   0      583.32      508.60     47.17 o
   9  15   0     2394.07     2366.96     63.45 o
  10  15   0     3379.41     3719.31     72.56 o
  11  15   0      808.17      906.39     70.95 o
  12  15   0      628.79      708.69     87.56 o
  13  15   0     1894.89     2021.94    109.96 o
   0  16   0     6426.58     6888.00    108.28 o
   1  16   0     2827.53     2538.41     67.72 o
   2  16   0      252.17      262.73     47.91 o
   3  16   0     1583.01     1611.59     63.37 o
   4  16   0     1694.20     1722.24     46.21 o
   5  16   0     3574.36     3285.65     75.47 o
   6  16   0      495.23      501.32     57.29 o
   7  16   0      591.74      686.87     56.65 o
   8  16   0     1701.70     1642.55     59.48 o
   9  16   0     1285.95     1124.26     55.20 o
  10  16   0       22.44       39.56     45.39 o
  11  16   0      355.06      357.23     51.06 o
  12  16   0      435.21      369.25     60.79 o
  13  16   0       27.58       28.49     70.34 o
   1  17   0       64.41       52.80     48.10 o
   2  17   0       33.22       -5.93     44.76 o
   3  17   0     1610.62     1655.29     56.21 o
   4  17   0       33.62       50.94     61.92 o
   5  17   0      183.08      210.66     53.72 o
   6  17   0     1194.73     1079.86     60.58 o
   7  17   0     1170.36     1139.51     63.27 o
   8  17   0       51.58       55.55     44.13 o
   9  17   0       99.50      107.94     45.84 o
  10  17   0      562.88      670.52     52.80 o
  11  17   0       28.97       46.46     47.39 o
  12  17   0       19.32       23.41     63.21 o
   0  18   0    10043.02    10696.07    361.63 o
   1  18   0     2528.19     2366.30     65.00 o
   2  18   0       61.85       95.96     43.74 o
   3  18   0     2470.42     2390.89     90.63 o
   4  18   0     4416.77     4524.78    161.06 o
   5  18   0     1569.09     1456.88     61.98 o
   6  18   0        4.32      -24.60     48.52 o
   7  18   0     1606.12     1677.05     68.35 o
   8  18   0     1973.40     2028.63     63.36 o
   9  18   0      649.88      576.58     53.02 o
  10  18   0      205.51      197.11     49.34 o
  11  18   0     1359.09     1450.86     80.92 o
   1  19   0      344.58      323.76     49.27 o
   2  19   0      388.63      469.90     68.82 o
   3  19   0      145.93      160.51     61.58 o
   4  19   0      205.26      172.51     65.75 o
   5  19   0      326.38      210.52     65.39 o
   6  19   0      237.40      235.28     57.16 o
   7  19   0       16.56        5.52     52.56 o
   8  19   0      160.90      163.33     45.03 o
   9  19   0      123.05      133.60     45.94 o
  10  19   0      121.80      103.34     49.16 o
   0  20   0      933.76     1166.56     78.99 o
   1  20   0      336.41      350.74     45.09 o
   2  20   0      166.32      149.33     61.50 o
   3  20   0      506.55      560.52     70.61 o
   4  20   0      451.30      503.72     76.80 o
   5  20   0      323.44      310.84     66.91 o
   6  20   0       60.61       68.48     67.54 o
   7  20   0      587.45      594.06     59.38 o
   8  20   0      662.84      649.68     54.39 o
   9  20   0      117.38       86.26     47.19 o
  10  20   0       85.42      127.29     64.74 o
   1  21   0      869.29      915.43     64.93 o
   2  21   0     1959.04     1946.36     90.95 o
   3  21   0      460.23      401.56     76.52 o
   4  21   0       26.39       77.62     73.63 o
   5  21   0      440.25      502.89     72.28 o
   6  21   0      965.77      972.60     95.56 o
   7  21   0      234.20      206.01     71.68 o
   8  21   0      103.28       87.29     48.69 o
   9  21   0      426.41      406.39     77.66 o
   0  22   0       15.91       85.13     97.37 o
   1  22   0        0.23       30.02     58.18 o
   2  22   0        6.99      104.45     58.27 o
   3  22   0        0.39       54.83     71.63 o
   4  22   0       37.03       21.05     73.16 o
   5  22   0        2.15      -20.20     75.40 o
   6  22   0        0.28      -26.45     74.73 o
   7  22   0       22.24        2.80     61.61 o
   1  23   0      233.47      304.86    111.51 o
   2  23   0      528.12      621.68     70.48 o
   3  23   0      186.16      161.09     72.08 o
   4  23   0        3.99      -33.56     65.74 o
   5  23   0      369.97      388.00     80.02 o
   6  23   0      467.42      457.84     77.59 o
   0  24   0     1078.67     1289.92    150.12 o
   1  24   0      305.94      295.35     80.77 o
   2  24   0        2.09       77.62     72.48 o
   3  24   0      173.48      144.10     59.88 o
 -17   1   1      693.47     1049.87    107.20 o
 -16   1   1        1.61       57.87     44.84 o
 -15   1   1      453.56      495.04     40.73 o
 -14   1   1     2148.97     2330.73     72.81 o
 -13   1   1     1160.50     1395.98     62.77 o
 -12   1   1      751.84      951.07     55.64 o
 -11   1   1     2383.80     2509.28     93.77 o
 -10   1   1     1961.40     1808.83     32.08 o
  -9   1   1      602.57      661.98     31.87 o
  -8   1   1    13976.47    16296.59    186.46 o
  -7   1   1    25068.24    26122.14     83.83 o
  -6   1   1    16816.92    19440.82     72.52 o
  -5   1   1     6038.80     5736.75     28.93 o
  -4   1   1    99868.70   108692.78    371.50 o
  -3   1   1    21797.64    22153.62     91.94 o
  -2   1   1    20667.19    20876.55    416.63 o
   2   1   1    78258.27    74791.66    641.92 o
   3   1   1     1195.31     1457.53     25.63 o
   4   1   1    23619.04    27204.79     73.47 o
   5   1   1    37076.88    37514.00    264.19 o
   6   1   1    21222.74    21842.72    109.56 o
   7   1   1     3561.43     3540.80     27.83 o
   8   1   1     1155.85      974.12     20.87 o
   9   1   1     8831.91     8448.18     97.54 o
  10   1   1     2610.78     2584.67     32.40 o
  11   1   1      478.41      372.35     46.44 o
  12   1   1     2290.20     1964.35     65.73 o
  13   1   1     7164.22     6626.96    102.52 o
  14   1   1     2737.89     2958.61     80.79 o
  15   1   1      282.08      265.97     39.28 o
  16   1   1      405.53      345.99     64.87 o
  17   1   1     1353.43     1110.18    115.82 o
 -17   2   1      366.32      309.72     66.66 o
 -16   2   1     1876.72     1840.39     64.02 o
 -15   2   1     1799.16     1946.51     52.04 o
 -14   2   1       77.79       85.94     35.02 o
 -13   2   1     2656.99     2749.45     53.26 o
 -12   2   1     6655.25     6631.55     66.07 o
 -11   2   1     4647.31     5096.82    123.45 o
 -10   2   1      939.07      809.05     36.27 o
  -9   2   1     2857.65     2605.77     98.61 o
  -8   2   1    12783.73    13011.53    228.26 o
  -7   2   1    31168.31    32978.49    139.12 o
  -6   2   1     2286.34     2080.15     31.63 o
  -5   2   1    12649.75    12145.07     54.86 o
  -4   2   1    10213.30    10650.62     37.43 o
  -3   2   1    19230.02    20579.98     55.67 o
  -2   2   1      994.27     1196.48     16.21 o
   2   2   1     3119.79     3109.19     38.33 o
   3   2   1     5936.37     5502.42     53.35 o
   4   2   1     5934.58     6070.16     21.66 o
   5   2   1     2900.50     2603.87     21.18 o
   6   2   1     2706.36     2677.48     45.28 o
   7   2   1    17450.82    16140.76     70.35 o
   8   2   1     4714.12     4674.90     54.80 o
   9   2   1       10.59       21.24     15.66 o
  10   2   1     3738.59     3527.18     61.79 o
  11   2   1     7629.08     7586.18     95.33 o
  12   2   1     3732.78     3946.24     79.63 o
  13   2   1      444.65      416.78     39.25 o
  14   2   1      650.28      639.76     40.91 o
  15   2   1     1890.60     1983.92     52.21 o
  16   2   1     1222.42     1184.04     78.39 o
  17   2   1       31.55       89.56     64.41 o
 -17   3   1       33.22       22.12     90.05 o
 -16   3   1      136.86      112.49     88.23 o
 -15   3   1       22.06       -2.33     42.60 o
 -14   3   1      161.84       84.72     35.32 o
 -13   3   1        0.74       14.81     33.72 o
 -12   3   1      363.28      475.17     43.51 o
 -11   3   1      604.72      634.21     41.59 o
 -10   3   1        0.93      -23.16     30.40 o
  -9   3   1        0.19       50.13     27.26 o
  -8   3   1      197.85      143.13     21.74 o
  -7   3   1        1.95       20.91     17.57 o
  -6   3   1      615.93      599.22     14.55 o
  -5   3   1     1231.00      926.45     16.29 o
  -4   3   1     2840.15     2516.60     21.63 o
  -3   3   1       57.60       82.12     16.20 o
  -2   3   1      221.89      304.36     11.97 o
  -1   3   1      968.37     1101.53     24.20 o
   0   3   1       23.63      147.82     15.85 o
   1   3   1     8275.29     9606.52     64.50 o
   2   3   1     3952.65     4151.44     42.35 o
   3   3   1      737.76      778.67     17.45 o
   4   3   1     4028.71     3509.09     22.10 o
   5   3   1     3309.48     3087.90     18.32 o
   6   3   1        5.09       18.29     12.38 o
   7   3   1     2996.08     3181.48     33.04 o
   8   3   1        0.06        9.15     12.41 o
   9   3   1       55.44       61.41     13.68 o
  10   3   1       11.38        4.14     17.78 o
  11   3   1      290.16      188.02     50.42 o
  12   3   1       10.58       13.16     31.21 o
  13   3   1       11.12       13.10     34.02 o
  14   3   1       11.49       11.83     34.77 o
  15   3   1       88.42       93.41     60.25 o
  16   3   1        0.08      -36.55     65.59 o
  17   3   1        0.54      -12.89     89.68 o
 -17   4   1      214.32      134.88     93.04 o
 -16   4   1     1387.09     1400.54    110.90 o
 -15   4   1     1739.83     1777.94     74.87 o
 -14   4   1      297.18      283.30     55.13 o
 -13   4   1      558.64      435.28     54.84 o
 -12   4   1     5677.99     5521.61    204.15 o
 -11   4   1     4137.03     4670.71     84.59 o
 -10   4   1      565.55      455.16     39.16 o
  -9   4   1     3156.79     3005.45     54.53 o
  -8   4   1    11481.00    11615.34     90.98 o
  -7   4   1     8396.93     8017.58     72.72 o
  -6   4   1     2548.14     2424.27     32.88 o
  -5   4   1    14932.42    13940.16     46.01 o
  -4   4   1    21709.03    22575.06    123.02 o
  -3   4   1    16045.03    15876.79     74.79 o
  -2   4   1     5155.05     5283.62     54.02 o
  -1   4   1    80343.37    82756.53    430.21 o
   0   4   1    15236.77    14762.36     38.51 o
   1   4   1     1265.80     1265.17     15.38 o
   2   4   1     2984.71     3480.33     36.40 o
   3   4   1    31284.67    32255.29    181.76 o
   4   4   1    18559.46    18197.32     74.04 o
   5   4   1     2947.29     3179.29     24.90 o
   6   4   1     1202.25     1112.00     34.88 o
   7   4   1    20892.59    20732.43     74.01 o
   8   4   1     8236.26     8558.57     51.12 o
   9   4   1     2042.60     1989.34     28.96 o
  10   4   1       92.23       30.44     36.12 o
  11   4   1     4785.56     4791.98     91.22 o
  12   4   1     4240.32     4586.25     56.51 o
  13   4   1      165.97      144.27     33.64 o
  14   4   1      497.57      456.28     41.22 o
  15   4   1     1286.98     1144.39    103.19 o
  16   4   1     1443.14     1402.16    114.19 o
 -17   5   1      959.38      824.53    116.38 o
 -16   5   1      173.24       59.56     97.48 o
 -15   5   1      220.87      211.51     56.60 o
 -14   5   1     2474.33     2309.26     78.06 o
 -13   5   1     2436.41     2493.11     76.50 o
 -12   5   1        1.76      -17.52     46.90 o
 -11   5   1     1586.63     1411.52     43.47 o
 -10   5   1     3669.12     3779.17     47.21 o
  -9   5   1     4405.67     4160.12     60.79 o
  -8   5   1       10.55       -5.18     18.12 o
  -7   5   1     7727.85     7653.47     55.83 o
  -6   5   1    15119.75    14753.62    107.28 o
  -5   5   1     5180.33     5343.65     64.56 o
  -4   5   1     2550.86     2178.69     32.01 o
  -3   5   1    18116.29    19116.66    107.26 o
  -2   5   1    15987.89    16222.83     79.92 o
  -1   5   1     4312.72     4782.14     34.47 o
   0   5   1    28508.39    28799.86    116.65 o
   1   5   1    12503.95    12079.76     61.40 o
   2   5   1    12368.30    12563.80     50.78 o
   3   5   1     5828.77     6168.36     33.85 o
   4   5   1      586.36      485.88     18.80 o
   5   5   1     9030.86     8599.90    115.34 o
   6   5   1     8560.36     8342.46    118.75 o
   7   5   1     5893.95     5930.36     87.70 o
   8   5   1      251.85      275.31     16.25 o
   9   5   1    10614.94    10557.13     65.34 o
  10   5   1     3375.54     3521.32     55.73 o
  11   5   1     1045.84     1243.63     64.14 o
  12   5   1       48.92       93.72     60.17 o
  13   5   1     2877.07     2997.52     76.06 o
  14   5   1     1406.90     1382.75    110.89 o
  15   5   1       66.20       11.63     91.55 o
  16   5   1      417.72      372.79    105.14 o
 -16   6   1        2.10      -61.23     95.22 o
 -15   6   1      153.80      235.24     88.65 o
 -14   6   1       18.54       -8.25     53.68 o
 -13   6   1       95.49      120.54     52.56 o
 -12   6   1      295.62      261.84     34.61 o
 -11   6   1      198.16      307.56     27.75 o
 -10   6   1      709.27      711.96     29.36 o
  -9   6   1      199.62      213.99     20.90 o
  -8   6   1      218.28      160.31     17.62 o
  -7   6   1     1572.57     1500.76     29.79 o
  -6   6   1       93.44       84.55      9.54 o
  -5   6   1      862.71     1099.14     27.57 o
  -4   6   1       73.14       80.31     24.75 o
  -3   6   1     8328.81     8743.06     89.59 o
  -2   6   1     1164.00     1090.66     19.94 o
  -1   6   1    28357.55    30570.84    111.61 o
   0   6   1     8538.94     9822.16     38.04 o
   1   6   1    17291.56    17064.01     55.94 o
   2   6   1      176.41      206.17     13.92 o
   3   6   1     8555.22     7978.92     35.25 o
   4   6   1       18.17       29.41     14.84 o
   5   6   1     1124.72     1155.79     21.20 o
   6   6   1       68.30      106.45     11.01 o
   7   6   1     4168.56     3989.38     58.23 o
   8   6   1        5.16       16.24     15.92 o
   9   6   1      197.65      172.03     16.10 o
  10   6   1        1.47       20.82     31.12 o
  11   6   1        1.74       -6.78     58.16 o
  12   6   1        1.96        1.72     42.62 o
  13   6   1      157.46      153.99     48.38 o
  14   6   1      365.90      348.92     99.72 o
  15   6   1       10.13       -6.11     87.69 o
  16   6   1        4.87      -74.64     89.50 o
 -16   7   1      179.46       86.16     93.76 o
 -15   7   1      226.30      225.41    102.15 o
 -14   7   1     4023.53     4112.49    155.19 o
 -13   7   1     2586.00     2595.63    120.78 o
 -12   7   1     1440.44     1424.46    107.47 o
 -11   7   1     4275.97     3885.75     54.83 o
 -10   7   1    23562.85    23570.26    112.98 o
  -9   7   1     5786.70     5723.91     53.68 o
  -8   7   1      107.47       63.19     14.01 o
  -7   7   1     3207.25     2991.52     39.51 o
  -6   7   1    10651.25    10278.85     90.14 o
  -5   7   1     8419.47     8531.35     78.04 o
  -4   7   1      151.15      183.08     23.07 o
  -3   7   1    22793.86    22342.04    158.08 o
  -2   7   1    30871.69    31461.78    154.91 o
  -1   7   1       41.66       48.14     13.33 o
   0   7   1    31803.05    33978.38     88.58 o
   1   7   1    21520.71    20221.66     80.54 o
   2   7   1    26992.46    26542.01     68.90 o
   3   7   1    12704.85    13222.24     66.48 o
   4   7   1      121.78      115.74     14.30 o
   5   7   1    11127.03    10883.01    129.00 o
   6   7   1    12049.36    11683.72    111.42 o
   7   7   1     2173.12     2140.23     48.23 o
   8   7   1      590.77      566.08     25.11 o
   9   7   1    11027.16    10781.08     79.34 o
  10   7   1    14749.42    15395.29    183.57 o
  11   7   1     3491.71     3374.56     43.98 o
  12   7   1     1152.88     1069.99     66.44 o
  13   7   1     2933.06     3439.50    142.18 o
  14   7   1     1222.45     1419.65    114.98 o
  15   7   1      200.10       93.98     86.35 o
  16   7   1      633.43      574.95    115.72 o
 -16   8   1      621.46      708.92    118.78 o
 -15   8   1      742.45      809.13    110.33 o
 -14   8   1      257.80      275.42     92.72 o
 -13   8   1      188.77      226.15     95.11 o
 -12   8   1     1827.92     1953.81     80.84 o
 -11   8   1     3833.43     3681.50     57.90 o
 -10   8   1      133.64      166.67     18.40 o
  -9   8   1     2437.24     2212.14     58.54 o
  -8   8   1     6727.71     6768.46     58.27 o
  -7   8   1     2014.77     1886.22     48.75 o
  -6   8   1       12.06       11.00     12.22 o
  -5   8   1      781.36      823.77     51.33 o
  -4   8   1    45776.82    44429.20    301.28 o
  -3   8   1    29945.88    30112.90    224.37 o
  -2   8   1     1629.84     1669.23     21.16 o
  -1   8   1     4821.02     4643.32     38.67 o
   0   8   1    14010.84    14466.41     50.36 o
   1   8   1    18409.41    18023.12     87.42 o
   2   8   1     1598.51     1698.32     22.98 o
   3   8   1    33215.96    34356.14    182.19 o
   4   8   1    28953.47    29648.29     86.79 o
   5   8   1     2885.83     2854.44     34.56 o
   6   8   1     3223.47     3233.15     37.03 o
   7   8   1     4497.13     4676.86     47.40 o
   8   8   1     7744.24     7742.06     81.03 o
   9   8   1     6970.15     7107.73     67.14 o
  10   8   1      632.52      712.78     38.54 o
  11   8   1     4773.11     4555.64     66.26 o
  12   8   1     1045.63     1050.97     70.48 o
  13   8   1      602.75      700.29     68.38 o
  14   8   1       51.60        7.46     86.90 o
  15   8   1     1121.60     1030.32    119.96 o
  16   8   1      642.55      696.08    125.96 o
 -16   9   1        6.48       -3.71    114.43 o
 -15   9   1        4.12      -63.40     92.89 o
 -14   9   1      103.70      191.94    105.08 o
 -13   9   1       34.52       91.48     98.55 o
 -12   9   1       97.73      146.53     65.05 o
 -11   9   1       12.29       48.74     32.55 o
 -10   9   1      163.92      168.97     33.49 o
  -9   9   1      326.27      342.39     49.85 o
  -8   9   1        0.05       31.23     38.07 o
  -7   9   1      224.45      161.15     28.69 o
  -6   9   1      671.94      735.82     21.88 o
  -5   9   1      322.51      315.98     58.21 o
  -4   9   1     2536.87     2494.37     47.71 o
  -3   9   1     2238.26     2391.25     33.99 o
  -2   9   1      502.81      552.30     40.43 o
  -1   9   1      585.95      553.81     19.85 o
   0   9   1     1218.43     1255.24     23.70 o
   1   9   1      345.21      350.00     19.14 o
   2   9   1     4412.12     4942.89     44.37 o
   3   9   1        2.69       -5.83     17.97 o
   4   9   1     2969.87     3161.41     46.67 o
   5   9   1     1858.60     1667.75     30.39 o
   6   9   1      227.46      282.97     20.89 o
   7   9   1      848.38      744.50     22.84 o
   8   9   1        9.45       -1.54     22.78 o
   9   9   1     1075.38     1019.33     26.95 o
  10   9   1       43.47       62.90     27.08 o
  11   9   1      403.38      390.37     56.80 o
  12   9   1       15.97       57.79     61.56 o
  13   9   1       24.62       50.84     58.86 o
  14   9   1       55.15      139.90     88.86 o
  15   9   1       13.32       13.40    108.09 o
 -15  10   1      799.67      837.73    126.26 o
 -14  10   1        1.44       75.93    107.73 o
 -13  10   1      218.74      287.74     69.72 o
 -12  10   1     1981.30     2012.42     88.96 o
 -11  10   1     1651.55     1560.06    131.84 o
 -10  10   1        0.96      -29.45     59.31 o
  -9  10   1      235.02      241.57     45.17 o
  -8  10   1     4539.48     4714.32     75.49 o
  -7  10   1     4256.07     4386.56    117.46 o
  -6  10   1        0.29       -0.49     34.88 o
  -5  10   1     2006.44     2071.27     49.23 o
  -4  10   1    10776.62     9882.75    138.00 o
  -3  10   1    12504.31    12403.97    163.13 o
  -2  10   1      517.54      613.65     22.16 o
  -1  10   1     1186.54     1009.98     25.69 o
   0  10   1     3897.22     4118.35     39.07 o
   1  10   1    17616.94    17622.30    233.26 o
   2  10   1     1218.04     1326.36     25.96 o
   3  10   1    18021.19    17299.82    208.63 o
   4  10   1    10616.55    10923.96     77.82 o
   5  10   1     5805.70     5573.44     63.62 o
   6  10   1      812.80      761.32     23.67 o
   7  10   1     5369.39     5040.69     52.92 o
   8  10   1     2448.85     2660.24     92.23 o
   9  10   1       38.69       57.92     20.98 o
  10  10   1       69.25      143.57     57.96 o
  11  10   1     1244.62     1312.36     75.38 o
  12  10   1     2194.65     2048.70    103.49 o
  13  10   1      200.72      194.02     67.05 o
  14  10   1      135.15      142.09     63.39 o
  15  10   1     1015.67     1182.44    138.61 o
 -15  11   1      237.24      315.21    123.31 o
 -14  11   1     1248.94     1474.74    131.40 o
 -13  11   1      740.69      616.40     74.33 o
 -12  11   1       96.34      160.06     63.42 o
 -11  11   1     1114.29     1205.68     79.02 o
 -10  11   1     3770.51     3783.91     93.07 o
  -9  11   1     3450.89     3214.69     69.11 o
  -8  11   1       60.54       58.61     19.98 o
  -7  11   1      729.79      765.97     38.29 o
  -6  11   1     2461.07     2373.15     55.50 o
  -5  11   1     4485.92     4443.60     63.70 o
  -4  11   1        4.71       -3.09     13.60 o
  -3  11   1     2143.12     2297.34     38.43 o
  -2  11   1    14203.83    14832.18    169.22 o
  -1  11   1     3574.12     3386.49     45.42 o
   0  11   1     1426.85     1404.18     34.73 o
   1  11   1       20.94       63.04     24.39 o
   2  11   1     8999.06     9219.26    110.15 o
   3  11   1     5465.51     5720.67     85.90 o
   4  11   1      331.24      300.47     18.37 o
   5  11   1     4256.97     4127.83     51.18 o
   6  11   1     7119.32     7329.44    144.36 o
   7  11   1      444.21      423.32     23.65 o
   8  11   1      629.03      565.43     23.98 o
   9  11   1     2570.47     2293.34    111.08 o
  10  11   1     2561.93     2385.60     86.59 o
  11  11   1      147.84      146.96     63.98 o
  12  11   1      270.09      262.40     66.65 o
  13  11   1      843.06      773.10     72.66 o
  14  11   1     1131.06     1077.83     81.13 o
  15  11   1       51.36       37.76    114.31 o
 -15  12   1       20.26      -51.19    116.11 o
 -14  12   1       11.80       37.22     66.80 o
 -13  12   1        0.44       22.64     60.28 o
 -12  12   1        1.68       28.56     63.37 o
 -11  12   1       46.69      114.77     62.17 o
 -10  12   1      176.69      126.71     51.54 o
  -9  12   1      111.66       89.66     46.90 o
  -8  12   1      348.35      360.41     48.34 o
  -7  12   1        0.61        6.56     21.83 o
  -6  12   1        0.31        5.37     38.87 o
  -5  12   1      101.37       86.62     38.40 o
  -4  12   1     1851.83     1726.83     26.08 o
  -3  12   1      292.21      284.32     21.77 o
  -2  12   1      144.76      191.54     23.34 o
  -1  12   1      431.98      532.31     29.62 o
   0  12   1     3337.53     3364.96     62.78 o
   1  12   1     7010.92     7167.50     69.28 o
   2  12   1      351.05      355.21     26.85 o
   3  12   1     1654.42     1495.71     33.39 o
   4  12   1     1028.63      985.21     24.64 o
   5  12   1       80.34       90.75     20.26 o
   6  12   1       43.87       32.48     19.81 o
   7  12   1       62.43       35.94     18.88 o
   8  12   1      160.93      226.32     46.86 o
   9  12   1       11.56       10.28     45.09 o
  10  12   1      223.72      305.80     52.06 o
  11  12   1      273.20      291.91     59.94 o
  12  12   1       94.01       89.71     65.13 o
  13  12   1       24.35       19.10     62.75 o
  14  12   1        1.17      -16.95     64.21 o
 -14  13   1     1571.08     1759.38    130.47 o
 -13  13   1     1145.11     1173.46     84.46 o
 -12  13   1      429.92      304.59     72.99 o
 -11  13   1      806.06      814.22     58.93 o
 -10  13   1     3787.19     3928.18     85.19 o
  -9  13   1      953.57      955.44     66.98 o
  -8  13   1        8.55       12.86     48.88 o
  -7  13   1     1123.85     1162.10     46.01 o
  -6  13   1     6773.27     6945.77     85.31 o
  -5  13   1     3502.48     3460.97     65.10 o
  -4  13   1       15.71       14.63     17.83 o
  -3  13   1     3773.88     3679.93     56.12 o
  -2  13   1    14441.42    14588.96     90.39 o
  -1  13   1     6949.33     7274.27     72.36 o
   0  13   1      323.21      378.39     42.53 o
   1  13   1      963.44      902.54     40.04 o
   2  13   1     8611.91     8429.55     78.01 o
   3  13   1     4856.17     4779.67     47.99 o
   4  13   1      362.94      382.11     20.75 o
   5  13   1     3225.22     3066.67     55.16 o
   6  13   1     5614.05     5877.18     76.26 o
   7  13   1     2411.97     2613.52     73.98 o
   8  13   1      235.38      232.78     45.61 o
   9  13   1     2204.18     2119.77     65.27 o
  10  13   1     2486.46     2368.93     70.99 o
  11  13   1      507.82      515.04     74.03 o
  12  13   1      344.51      409.95     72.44 o
  13  13   1     1482.49     1646.82     88.73 o
  14  13   1     1407.78     1472.60     92.68 o
 -14  14   1      114.10      128.23     75.38 o
 -13  14   1      108.34       25.39     73.87 o
 -12  14   1     1760.66     1709.01     93.90 o
 -11  14   1     1473.52     1473.73     66.59 o
 -10  14   1        3.93       11.20     51.30 o
  -9  14   1      874.30      830.33     56.83 o
  -8  14   1     4611.61     4716.88     72.58 o
  -7  14   1     2886.85     2994.01     61.78 o
  -6  14   1      626.96      618.18     47.34 o
  -5  14   1      146.11      173.38     44.11 o
  -4  14   1     3779.16     3820.53     49.24 o
  -3  14   1     1464.80     1382.45     32.72 o
  -2  14   1      152.98      218.86     27.42 o
  -1  14   1     1705.32     1888.01     71.03 o
   0  14   1     1237.20     1171.86     54.64 o
   1  14   1      375.06      317.43     38.44 o
   2  14   1      209.95      172.44     36.71 o
   3  14   1     1926.31     1928.30     38.73 o
   4  14   1     1692.22     1538.98     42.95 o
   5  14   1     1359.16     1319.58     53.47 o
   6  14   1      119.24      135.48     40.14 o
   7  14   1     2909.86     3129.39     85.84 o
   8  14   1     1801.44     1521.67     51.84 o
   9  14   1      297.58      348.80     41.08 o
  10  14   1       90.71      111.52     47.29 o
  11  14   1     1026.22     1101.42     68.21 o
  12  14   1      976.23     1052.19     88.59 o
  13  14   1        2.34      -11.39     71.59 o
  14  14   1      377.60      444.64     84.71 o
 -13  15   1      563.52      523.61     90.74 o
 -12  15   1      110.79      198.65     83.22 o
 -11  15   1       38.47       34.06     61.02 o
 -10  15   1      148.35      175.55     58.54 o
  -9  15   1      426.48      467.25     49.17 o
  -8  15   1        7.95      -19.99     45.50 o
  -7  15   1      205.23      242.30     46.76 o
  -6  15   1      432.81      450.64     54.88 o
  -5  15   1     1342.97     1403.46     59.69 o
  -4  15   1     1333.58     1321.43     41.58 o
  -3  15   1     1427.79     1311.31     48.30 o
  -2  15   1       75.66       78.68     44.19 o
  -1  15   1      594.19      643.73     49.78 o
   0  15   1      299.66      328.67     44.69 o
   1  15   1      182.84      127.64     45.12 o
   2  15   1       64.42       68.31     42.58 o
   3  15   1      489.18      559.79     41.10 o
   4  15   1        3.53        0.87     23.22 o
   5  15   1      117.33      154.05     46.05 o
   6  15   1        1.70       20.69     45.84 o
   7  15   1      541.38      600.33     51.48 o
   8  15   1      121.29       79.57     38.69 o
   9  15   1       28.08       38.38     42.96 o
  10  15   1        3.11       16.44     45.63 o
  11  15   1        4.71        7.75     42.20 o
  12  15   1        2.68       16.80     71.98 o
  13  15   1       35.78      -35.98     83.34 o
 -13  16   1       38.39       31.01     90.45 o
 -12  16   1     1230.40     1339.60     77.69 o
 -11  16   1     1344.87     1420.57     63.02 o
 -10  16   1      123.71      176.90     47.14 o
  -9  16   1      517.56      558.13     49.03 o
  -8  16   1     4028.44     4192.56    115.00 o
  -7  16   1     3198.28     3145.98     68.40 o
  -6  16   1       45.97       90.19     51.60 o
  -5  16   1     1332.06     1401.87     62.91 o
  -4  16   1     6428.11     6580.68    133.41 o
  -3  16   1     4098.41     4001.69     60.44 o
  -2  16   1     2364.28     2218.59     60.78 o
  -1  16   1     5212.48     5533.11     90.09 o
   0  16   1     4519.14     4643.09     76.77 o
   1  16   1     7497.28     7434.33    125.71 o
   2  16   1        1.89       15.83     45.04 o
   3  16   1     2702.07     2575.35     82.65 o
   4  16   1     2853.44     2771.81     69.10 o
   5  16   1     1591.33     1515.53     59.67 o
   6  16   1      396.33      464.43     52.42 o
   7  16   1     2347.73     2331.06     67.44 o
   8  16   1     3144.40     3166.09     77.12 o
   9  16   1     1321.80     1341.77     55.87 o
  10  16   1      327.43      314.29     47.33 o
  11  16   1     2107.37     2224.61     67.63 o
  12  16   1     1267.67     1233.55     93.46 o
  13  16   1      235.40      174.67    121.22 o
 -12  17   1       62.69       59.38     48.45 o
 -11  17   1      251.09      254.35     53.30 o
 -10  17   1     1084.02      920.33     63.53 o
  -9  17   1       19.86       67.11     44.40 o
  -8  17   1      228.64      226.63     45.66 o
  -7  17   1     1180.31     1240.86     62.27 o
  -6  17   1     3528.08     3402.35     80.81 o
  -5  17   1      437.35      520.68     56.63 o
  -4  17   1     1218.71     1232.37     62.74 o
  -3  17   1     4235.44     4157.15     72.73 o
  -2  17   1     2816.44     2965.75     67.43 o
  -1  17   1      433.35      466.47     51.30 o
   0  17   1       26.14      101.16     44.31 o
   1  17   1     6772.76     7015.80     91.20 o
   2  17   1     6848.37     7066.45     89.43 o
   3  17   1      470.19      389.02     46.50 o
   4  17   1      476.62      390.16     66.32 o
   5  17   1     6019.45     5956.34     89.64 o
   6  17   1     2389.47     2400.58     68.86 o
   7  17   1       80.29       42.17     47.62 o
   8  17   1       85.76       91.51     47.25 o
   9  17   1     1341.21     1480.43     56.71 o
  10  17   1     1549.02     1550.87     60.70 o
  11  17   1      304.93      204.59     59.85 o
  12  17   1      332.48      353.53     84.55 o
 -11  18   1        0.68      -13.84     46.70 o
 -10  18   1       13.82        2.10     47.29 o
  -9  18   1        2.12       29.62     44.26 o
  -8  18   1      176.27      183.42     47.81 o
  -7  18   1       24.93        4.73     43.72 o
  -6  18   1        5.77        1.45     48.89 o
  -5  18   1       36.96       60.81     48.10 o
  -4  18   1      287.13      405.39     70.93 o
  -3  18   1       12.71       12.15     61.61 o
  -2  18   1       11.58       29.05     42.28 o
  -1  18   1      291.84      354.33     50.24 o
   0  18   1     3835.96     3838.62     78.31 o
   1  18   1       35.51       89.08     49.07 o
   2  18   1      525.16      482.76     48.02 o
   3  18   1       10.38       59.65     55.99 o
   4  18   1      394.46      389.89     65.00 o
   5  18   1      572.48      460.55     71.49 o
   6  18   1        1.61      -13.51     48.16 o
   7  18   1      227.09      179.28     53.01 o
   8  18   1      514.50      478.24     54.40 o
   9  18   1      452.24      406.72     47.62 o
  10  18   1       15.93       27.13     55.01 o
  11  18   1        1.06      -12.19     58.50 o
 -11  19   1      157.71      177.96     50.56 o
 -10  19   1      641.56      677.08     54.14 o
  -9  19   1     1045.45      998.10     59.52 o
  -8  19   1       21.69       51.69     46.86 o
  -7  19   1     2047.02     1774.21     77.85 o
  -6  19   1     2292.69     2322.57     78.53 o
  -5  19   1      218.96      365.81     52.99 o
  -4  19   1       39.17       24.47     65.72 o
  -3  19   1      911.97      901.37     74.75 o
  -2  19   1     1701.91     1640.33     80.32 o
  -1  19   1      729.01      889.81     56.40 o
   0  19   1      121.74      135.87     43.97 o
   1  19   1     1585.98     1624.51     55.22 o
   2  19   1     2457.35     2595.28     67.33 o
   3  19   1      857.59      856.54     73.06 o
   4  19   1      210.05      161.77     58.42 o
   5  19   1      837.59      897.11     75.68 o
   6  19   1     1563.77     1604.86     90.70 o
   7  19   1      736.44      651.62     56.38 o
   8  19   1      129.83       85.90     44.83 o
   9  19   1     1181.60     1241.14     58.41 o
  10  19   1     1108.64     1158.23     73.69 o
 -10  20   1        5.95       23.05     49.08 o
  -9  20   1      103.99       49.96     47.77 o
  -8  20   1      342.51      308.71     48.60 o
  -7  20   1      495.84      516.93     53.76 o
  -6  20   1        2.05      -25.19     52.20 o
  -5  20   1      466.51      332.83     73.03 o
  -4  20   1      706.49      662.44     72.53 o
  -3  20   1     1021.88     1019.28     78.60 o
  -2  20   1      204.30      292.08     68.53 o
  -1  20   1      513.44      483.48     57.62 o
   0  20   1     2015.96     2064.62     65.07 o
   1  20   1      738.34      750.33     50.04 o
   2  20   1       32.94       31.09     62.25 o
   3  20   1      806.54      890.23     72.44 o
   4  20   1      863.51      732.65     77.32 o
   5  20   1      183.59      220.55     64.43 o
   6  20   1      153.63      198.80     70.81 o
   7  20   1      731.37      770.06     79.27 o
   8  20   1      256.80      253.10     49.39 o
   9  20   1       22.33       18.70     53.58 o
  -9  21   1      157.53      170.14     50.48 o
  -8  21   1       11.79       19.90     47.66 o
  -7  21   1       50.50       28.16     49.61 o
  -6  21   1       87.91      161.07     78.90 o
  -5  21   1       94.82       87.05     71.15 o
  -4  21   1        0.30       39.33     69.99 o
  -3  21   1        1.74       22.23     68.68 o
  -2  21   1       15.89       34.64     67.32 o
  -1  21   1      232.74      278.50     60.56 o
   0  21   1       30.23       64.35     45.14 o
   1  21   1       20.03       27.76     51.89 o
   2  21   1       41.60      102.04     67.79 o
   3  21   1       12.01       57.50     68.95 o
   4  21   1        2.17       -7.85     64.57 o
   5  21   1       34.81       75.27     65.52 o
   6  21   1       86.23      116.91     66.79 o
   7  21   1       25.30       78.48     68.04 o
   8  21   1        5.06       55.89     59.64 o
  -7  22   1      451.25      507.80     64.31 o
  -6  22   1        1.34      -56.33     68.82 o
  -5  22   1      450.45      432.85     81.55 o
  -4  22   1     1087.72      955.35     84.79 o
  -3  22   1     1295.36     1283.62    115.20 o
  -2  22   1       85.93      106.20     64.49 o
  -1  22   1     1046.39      999.55     69.08 o
   0  22   1     1834.83     2077.62    107.99 o
   1  22   1      454.01      533.20     64.72 o
   2  22   1       45.27       48.14     51.85 o
   3  22   1      982.21      953.56     82.35 o
   4  22   1     1307.10     1422.65     92.29 o
   5  22   1      439.07      503.37     77.40 o
   6  22   1       23.55       73.07     69.93 o
   7  22   1      754.83      727.81     80.83 o
  -6  23   1      273.48      290.66     64.57 o
  -5  23   1      314.94      305.54     75.67 o
  -4  23   1       59.36       69.18     77.18 o
  -3  23   1      253.81      279.96     77.40 o
  -2  23   1      609.45      696.43     65.64 o
  -1  23   1      164.00      159.30     77.06 o
   0  23   1       41.01       85.16     76.73 o
   1  23   1      450.60      502.92     89.67 o
   2  23   1      271.39      289.57     61.33 o
   3  23   1       50.61       14.27     66.61 o
   4  23   1       29.59       26.34     65.97 o
   5  23   1      367.27      348.14     76.28 o
  -3  24   1      138.08      118.02     79.51 o
  -2  24   1       16.51       23.89     79.69 o
  -1  24   1        1.86       -4.85     81.77 o
   0  24   1        8.07       39.36     68.79 o
   1  24   1        0.42      -33.63     79.91 o
   2  24   1        0.90      -31.88     69.74 o
   3  24   1       23.04       14.22     82.24 o
 -17   0   2       28.21       12.06     58.03 o
 -16   0   2      454.38      804.23     92.11 o
 -15   0   2     1880.79     2010.05    103.07 o
 -14   0   2      747.62      810.33     83.95 o
 -13   0   2     1995.05     2155.57     98.26 o
 -12   0   2      153.62      288.31     66.74 o
 -11   0   2      288.84      269.63     62.90 o
  -8   0   2      800.96     1040.79     60.18 o
  -7   0   2     3511.22     3976.52     53.57 o
  -6   0   2        0.06       20.35     15.12 o
  -5   0   2    28976.55    32686.64    189.11 o
  -4   0   2    50102.53    54067.75    360.54 o
  -3   0   2    18391.45    19153.13     65.58 o
  -2   0   2     2642.57     3219.08     28.86 o
   2   0   2    37883.74    39107.16    124.84 o
   3   0   2     8454.66     8644.39     36.21 o
   4   0   2    11842.63    12769.65     62.35 o
   5   0   2     1133.02      928.44     24.86 o
   6   0   2    30101.45    31092.41    441.54 o
   7   0   2    34114.39    33265.57    437.26 o
   8   0   2     6013.87     5622.51    138.82 o
   9   0   2      161.13      145.25     20.99 o
  10   0   2     3933.13     4177.96     59.95 o
  11   0   2    10582.76    10831.59    155.69 o
  12   0   2     7606.63     7337.50    140.73 o
  13   0   2     1695.56     1583.59    100.47 o
  14   0   2     1019.19      991.86     89.07 o
  15   0   2     1877.85     1823.24    103.35 o
  16   0   2      829.21      940.64     93.41 o
  17   0   2      107.54      155.03    100.56 o
 -17   1   2      323.30      375.42     64.69 o
 -16   1   2       44.58       46.98     45.92 o
 -15   1   2       87.41       95.46     37.37 o
 -14   1   2     1219.29     1273.53     63.27 o
 -13   1   2      872.00      831.75     55.15 o
 -12   1   2       71.93      118.54     45.67 o
 -11   1   2     1372.05     1334.26     80.23 o
 -10   1   2     2444.13     2436.84    123.82 o
  -8   1   2       90.86       96.12     30.30 o
  -7   1   2    27003.80    28594.36     98.84 o
  -6   1   2     4293.44     4450.05     26.64 o
  -5   1   2     4211.88     4531.69     24.70 o
  -4   1   2     7134.25     7374.58     40.42 o
  -3   1   2    12077.16    13229.85     40.22 o
  -2   1   2     2743.54     2645.61     13.59 o
   1   1   2      460.05      603.98     21.29 o
   2   1   2     1886.99     1983.94     15.73 o
   3   1   2       49.49       74.68     11.34 o
   4   1   2      884.59      824.43     13.36 o
   5   1   2      490.00      584.35     10.82 o
   6   1   2     2253.82     2126.42     18.99 o
   7   1   2     4124.77     4574.35     35.34 o
   8   1   2       68.11       48.20     14.21 o
   9   1   2     2138.85     2097.68     42.25 o
  10   1   2     1179.66     1014.61     26.63 o
  11   1   2       10.15       26.40     26.47 o
  12   1   2      985.59      931.21    116.98 o
  13   1   2     1921.32     1993.90     70.31 o
  14   1   2      419.88      443.33     55.23 o
  15   1   2       15.38       55.40     45.17 o
  16   1   2      264.18      331.75     63.54 o
  17   1   2      411.18      544.35    101.36 o
 -17   2   2        6.89       -5.00     61.78 o
 -16   2   2      242.91      318.15     48.80 o
 -15   2   2      134.49      141.40     43.65 o
 -14   2   2       18.25       -1.02     34.70 o
 -13   2   2      237.57      227.96     35.34 o
 -12   2   2       79.95      147.69     33.01 o
 -11   2   2      947.62     1044.28     83.01 o
 -10   2   2      218.29      205.40     17.90 o
  -9   2   2     1098.98      924.70     40.84 o
  -8   2   2      249.73      293.67     30.19 o
  -7   2   2     4178.58     4601.13     43.01 o
  -6   2   2      205.64      240.51     14.70 o
  -5   2   2     2070.69     2539.12     20.74 o
  -4   2   2    19432.94    20060.61     81.19 o
  -3   2   2     4712.85     4328.95     17.62 o
  -2   2   2    32439.42    33311.37    155.30 o
  -1   2   2     2751.00     2674.80     27.88 o
   0   2   2    24538.89    22761.93    298.07 o
   1   2   2    16082.94    17692.42    123.50 o
   2   2   2      458.85      597.60     12.36 o
   3   2   2      165.94      191.75      7.46 o
   4   2   2     7007.37     6910.19     45.85 o
   5   2   2       96.97       93.81      9.68 o
   6   2   2     7385.86     7248.61     51.25 o
   7   2   2     3993.35     3818.34     31.99 o
   8   2   2     1027.56      860.76     23.06 o
   9   2   2        2.89       15.79     16.12 o
  10   2   2       38.48      107.41     21.38 o
  11   2   2     2024.99     2125.86     66.81 o
  12   2   2      115.77       30.73     45.54 o
  13   2   2       21.41       44.00     33.21 o
  14   2   2       30.13       35.93     36.18 o
  15   2   2      694.59      676.60     50.71 o
  16   2   2      341.58      407.59     67.54 o
 -17   3   2      960.17      937.22    105.64 o
 -16   3   2       54.05       70.62     58.22 o
 -15   3   2      638.93      612.78     61.86 o
 -14   3   2     3121.47     3283.08     56.58 o
 -13   3   2     4327.59     4078.16     57.75 o
 -12   3   2       14.32       46.05     39.66 o
 -11   3   2     2466.09     2476.22     56.27 o
 -10   3   2     6872.80     7034.04     58.68 o
  -9   3   2     5614.66     5220.69     47.49 o
  -8   3   2       34.53       38.96     20.82 o
  -7   3   2    10465.79    11025.26     65.42 o
  -6   3   2    26580.64    25873.63    153.38 o
  -5   3   2     6494.89     6466.00     34.23 o
  -4   3   2      189.54      175.41      8.96 o
  -3   3   2    12285.63    12334.75     30.57 o
  -2   3   2    11901.76    12120.48     40.27 o
  -1   3   2    35506.65    36585.88    272.06 o
   0   3   2    17356.55    17425.08    118.97 o
   1   3   2    20274.74    19697.20     55.44 o
   2   3   2    11144.70    11555.92     53.04 o
   3   3   2     1968.64     1998.28     22.42 o
   4   3   2      386.29      401.28     12.35 o
   5   3   2     9912.78    10017.23     67.90 o
   6   3   2     7666.97     7408.08     30.50 o
   7   3   2     3539.67     3177.93     32.34 o
   8   3   2     2583.77     2496.55     51.13 o
   9   3   2     6780.09     6771.56     91.61 o
  10   3   2     6294.49     5850.84    125.17 o
  11   3   2     1206.54     1364.84     48.67 o
  12   3   2     2323.07     2257.04     56.98 o
  13   3   2     3917.34     4088.51     58.82 o
  14   3   2     3466.50     3348.74     80.05 o
  15   3   2      167.86      114.42     62.55 o
  16   3   2      654.66      644.54     76.15 o
 -17   4   2        8.41       10.71     87.40 o
 -16   4   2      473.68      454.96     62.99 o
 -15   4   2      292.26      260.10     56.87 o
 -14   4   2        1.39      -23.02     65.77 o
 -13   4   2      131.10      144.17     50.83 o
 -12   4   2     1414.12     1267.12     61.67 o
 -11   4   2     3094.84     3167.56     56.57 o
 -10   4   2     1231.14     1196.32     31.69 o
  -9   4   2     1172.12     1147.28     31.83 o
  -8   4   2      368.88      395.10     25.74 o
  -7   4   2     4476.57     4339.97     47.33 o
  -6   4   2      200.54      181.71     18.59 o
  -5   4   2    15933.50    15421.15    108.87 o
  -4   4   2     1250.73     1157.69     14.27 o
  -3   4   2     2833.41     3042.57     21.94 o
  -2   4   2     2245.26     2439.81     20.72 o
  -1   4   2     1195.23     1374.21     20.30 o
   0   4   2     3445.09     2965.87     38.09 o
   1   4   2      341.28      279.14     10.63 o
   2   4   2    14405.90    14383.57     70.54 o
   3   4   2     5331.09     5492.77     72.61 o
   4   4   2    11012.19    10668.83     49.30 o
   5   4   2       14.32        5.87     16.11 o
   6   4   2     1129.90     1082.43     21.42 o
   7   4   2      536.56      577.58     16.75 o
   8   4   2     6166.49     6124.74     47.15 o
   9   4   2      594.29      576.03     23.65 o
  10   4   2      240.15      205.48     28.26 o
  11   4   2      863.78      784.21     59.95 o
  12   4   2      581.89      759.42     45.68 o
  13   4   2      610.54      591.42     35.98 o
  14   4   2       35.90       42.01     45.59 o
  15   4   2      520.43      575.47     91.64 o
  16   4   2      112.36      134.21     90.95 o
 -17   5   2      315.51      324.11     98.49 o
 -16   5   2       39.83       15.64     96.06 o
 -15   5   2      441.89      413.57     59.03 o
 -14   5   2     1920.27     1963.09     77.75 o
 -13   5   2     1642.03     1522.54     69.68 o
 -12   5   2      220.68      268.93     35.57 o
 -11   5   2     4237.88     4169.31     49.18 o
 -10   5   2     8215.08     8340.32     84.66 o
  -9   5   2     1935.05     1755.35     31.05 o
  -8   5   2      927.60      973.56     24.17 o
  -7   5   2     2273.26     2411.14     38.31 o
  -6   5   2     7973.00     7039.13     80.29 o
  -5   5   2     2244.92     1806.59     27.27 o
  -4   5   2     5003.66     4642.97     27.37 o
  -3   5   2       15.52       36.48     11.12 o
  -2   5   2     5282.01     5838.55     26.56 o
  -1   5   2    26442.69    27648.99    106.31 o
   0   5   2    62661.34    64461.93    511.62 o
   1   5   2    30340.75    30195.14    164.30 o
   2   5   2     6138.09     6024.41     33.01 o
   3   5   2     4909.90     4774.24     47.28 o
   4   5   2     1800.47     1721.94     25.14 o
   5   5   2     6134.03     6315.72     47.34 o
   6   5   2    13205.12    13667.21    171.09 o
   7   5   2     3978.50     3878.85     28.23 o
   8   5   2       91.50       90.18     21.62 o
   9   5   2     1759.43     1710.46     33.55 o
  10   5   2     1166.67     1042.37     47.80 o
  11   5   2      882.73      993.77     61.97 o
  12   5   2      272.62      266.03     45.64 o
  13   5   2     1013.30     1096.77     44.19 o
  14   5   2      198.93      242.98     94.35 o
  15   5   2       94.25      106.70     92.08 o
  16   5   2      255.95      226.87     95.06 o
 -16   6   2     1202.43     1113.98    116.96 o
 -15   6   2     1684.41     1637.42     78.08 o
 -14   6   2      133.97      139.33     70.73 o
 -13   6   2      425.08      446.83     57.19 o
 -12   6   2     3970.12     3933.77     71.70 o
 -11   6   2     6828.08     6879.61     57.16 o
 -10   6   2     1315.90     1307.76     29.96 o
  -9   6   2     1000.09     1116.25     25.56 o
  -8   6   2     9908.98     9760.87     76.14 o
  -7   6   2     7454.25     6888.81     68.10 o
  -6   6   2       21.87        6.95     17.86 o
  -5   6   2    21746.24    21798.53    210.73 o
  -4   6   2    63154.07    64023.96    580.84 o
  -3   6   2    14712.56    15487.22    126.88 o
  -2   6   2       26.96       43.64     16.76 o
  -1   6   2    44086.32    46601.05    303.66 o
   0   6   2    92546.42    93245.57    479.96 o
   1   6   2    13689.40    13441.59     48.01 o
   2   6   2        5.17       25.73     14.97 o
   3   6   2    20683.04    21790.83     79.17 o
   4   6   2    21701.92    21182.84     81.26 o
   5   6   2     3509.08     3735.37     51.22 o
   6   6   2       79.96      118.27     19.00 o
   7   6   2    11074.72    11730.44    363.11 o
   8   6   2    13501.46    13015.66    271.00 o
   9   6   2     1416.93     1395.32     26.74 o
  10   6   2     1915.40     1692.13     55.70 o
  11   6   2     6174.44     6382.84    102.15 o
  12   6   2     2065.67     2235.30     75.28 o
  13   6   2       15.67       11.27     43.58 o
  14   6   2      704.10      848.91    108.19 o
  15   6   2     2238.31     2282.25    136.24 o
  16   6   2     1059.99     1075.40    122.69 o
 -16   7   2        6.30        5.39     87.96 o
 -15   7   2       30.82      111.98     97.36 o
 -14   7   2      326.41      240.06    101.85 o
 -13   7   2      281.26      338.44     99.14 o
 -12   7   2      236.86      100.83    101.77 o
 -11   7   2     1732.67     1914.25     38.57 o
 -10   7   2      327.13      284.32     23.40 o
  -9   7   2       38.90       61.91     14.98 o
  -8   7   2        9.72        3.79     25.29 o
  -7   7   2     1877.90     2021.58     36.91 o
  -6   7   2     1747.59     1845.71     56.24 o
  -5   7   2     1991.89     2022.19     35.25 o
  -4   7   2      240.07      173.06     17.77 o
  -3   7   2     1641.56     1639.83     37.73 o
  -2   7   2      742.87      768.01     20.12 o
  -1   7   2      882.05      914.80     23.19 o
   0   7   2     1773.66     2015.10     25.30 o
   1   7   2     6548.05     8039.17     40.96 o
   2   7   2    23525.98    26290.20    103.50 o
   3   7   2       76.57      122.59     21.34 o
   4   7   2     5442.08     5242.06     57.00 o
   5   7   2     3676.61     3727.92     59.39 o
   6   7   2     9728.67    10208.06    144.78 o
   7   7   2      154.47      166.46     17.24 o
   8   7   2      281.06      254.97     12.42 o
   9   7   2     1581.89     1556.16     32.77 o
  10   7   2     1825.45     1898.22     53.28 o
  11   7   2        1.35        0.87     57.26 o
  12   7   2        1.22      -11.19     48.42 o
  13   7   2      650.69      661.05     68.30 o
  14   7   2      706.77      660.16    111.99 o
  15   7   2       68.48       73.23     95.84 o
  16   7   2       24.39       -2.43     98.51 o
 -16   8   2      381.76      450.44    115.14 o
 -15   8   2      316.49      257.67     96.96 o
 -14   8   2       10.77        2.04     88.57 o
 -13   8   2      174.48      259.25     84.21 o
 -12   8   2     2166.26     2232.26    119.46 o
 -11   8   2     1963.77     1857.30     53.71 o
 -10   8   2      101.27      165.83     37.05 o
  -9   8   2      975.21      988.54     41.13 o
  -8   8   2     3845.02     3732.92     49.10 o
  -7   8   2     2093.64     1863.68     37.28 o
  -6   8   2       74.05       66.33     18.48 o
  -5   8   2     4574.57     4471.42     46.97 o
  -4   8   2     3548.47     3180.96    133.54 o
  -3   8   2     9494.94     9505.26    140.08 o
  -2   8   2      416.31      434.12     18.75 o
  -1   8   2    19824.45    20999.62    116.24 o
   0   8   2     1959.56     1815.85     26.03 o
   1   8   2     1154.21     1405.31     37.13 o
   2   8   2    10348.20    11210.15     54.43 o
   3   8   2    23475.09    24004.71     80.90 o
   4   8   2     8682.48     8540.52     64.28 o
   5   8   2     3396.56     3302.96     58.87 o
   6   8   2      467.77      449.24     24.96 o
   7   8   2     6113.76     6280.64     42.64 o
   8   8   2     1164.03     1065.24     23.75 o
   9   8   2      154.53      100.72     23.76 o
  10   8   2      727.52      801.97     42.15 o
  11   8   2      433.32      468.86     36.77 o
  12   8   2     1169.60     1258.90     70.53 o
  13   8   2       39.52       13.52     62.51 o
  14   8   2      209.49      199.50    107.40 o
  15   8   2      499.87      579.57    105.07 o
  16   8   2      368.87      358.62    102.87 o
 -16   9   2      139.60       66.00     96.71 o
 -15   9   2      841.44      796.44    122.52 o
 -14   9   2     2733.99     2706.89    150.06 o
 -13   9   2     2463.27     2578.81    142.34 o
 -12   9   2        2.23        2.86     61.78 o
 -11   9   2     1467.44     1629.56     51.89 o
 -10   9   2     5289.41     4962.92     69.38 o
  -9   9   2     9868.63     9667.13    189.40 o
  -8   9   2      279.79      259.42     41.59 o
  -7   9   2     5773.16     5758.81     72.33 o
  -6   9   2     7179.43     7587.65     76.12 o
  -5   9   2    10722.39    10609.08    215.76 o
  -4   9   2     1066.54     1222.88     27.73 o
  -3   9   2    22835.39    23227.79    215.27 o
  -2   9   2    19342.71    19793.17    176.39 o
  -1   9   2     5291.75     5580.33     68.10 o
   0   9   2     2226.56     2630.30     52.80 o
   1   9   2    22034.64    23338.21     82.89 o
   2   9   2    12018.46    12150.03     59.47 o
   3   9   2    18143.40    19025.94    134.01 o
   4   9   2      529.97      544.02     19.16 o
   5   9   2    24973.93    25111.51    270.37 o
   6   9   2    14656.46    14803.32    112.95 o
   7   9   2     2681.24     2783.16     33.63 o
   8   9   2     2617.79     2451.80     38.72 o
   9   9   2    18072.45    19507.45    165.55 o
  10   9   2    10727.71    11463.62    156.71 o
  11   9   2     1277.60      976.56     65.22 o
  12   9   2      641.86      636.59     66.86 o
  13   9   2     3093.08     2889.48     93.34 o
  14   9   2     2818.27     2939.23    103.42 o
  15   9   2      190.52      174.82     91.05 o
 -15  10   2      218.64      129.17    115.00 o
 -14  10   2       20.34      -36.59    108.05 o
 -13  10   2      263.96      160.40    105.24 o
 -12  10   2     1365.17     1391.64     83.62 o
 -11  10   2      132.75      245.31     62.63 o
 -10  10   2       71.06       89.96     65.47 o
  -9  10   2     1886.62     1850.56     63.03 o
  -8  10   2     1700.93     1691.05     55.47 o
  -7  10   2      603.91      649.29     25.26 o
  -6  10   2      461.36      376.98     33.61 o
  -5  10   2     1644.32     1543.27     27.23 o
  -4  10   2       31.55       51.32     14.86 o
  -3  10   2        8.43       -9.65     19.72 o
  -2  10   2     1480.91     1541.19     45.03 o
  -1  10   2     2371.40     2559.25     55.21 o
   0  10   2     9716.91    10459.50    151.12 o
   1  10   2      890.02      860.79     26.74 o
   2  10   2      663.10      658.11     25.67 o
   3  10   2      922.28      883.42     24.57 o
   4  10   2     2287.24     2167.61     44.00 o
   5  10   2      112.71      154.48     25.86 o
   6  10   2       82.60       88.62     22.81 o
   7  10   2     2046.17     1946.98     44.82 o
   8  10   2     1289.38     1370.35     25.22 o
   9  10   2      421.29      445.77     48.80 o
  10  10   2        5.53       24.33     26.22 o
  11  10   2       25.88       58.83     60.50 o
  12  10   2       82.09      107.74     64.38 o
  13  10   2       56.24       37.43     58.05 o
  14  10   2      119.56      152.89     74.35 o
  15  10   2      408.64      356.02    102.35 o
 -15  11   2      381.94      393.50    105.44 o
 -14  11   2      977.71      940.38    113.94 o
 -13  11   2      213.42      223.85     63.99 o
 -12  11   2       31.20       44.39     59.97 o
 -11  11   2     1126.61     1084.62     78.58 o
 -10  11   2     4168.29     4078.90    101.53 o
  -9  11   2      438.02      458.16     50.58 o
  -8  11   2      396.89      300.10     28.69 o
  -7  11   2     1682.41     1621.47     40.90 o
  -6  11   2     1790.71     1819.59     38.79 o
  -5  11   2     1646.76     1667.91     62.53 o
  -4  11   2        2.80       15.42     18.23 o
  -3  11   2     3737.31     3728.57     46.67 o
  -2  11   2     1257.86     1103.67     35.92 o
  -1  11   2      100.09      101.51     28.36 o
   0  11   2      573.37      653.70     38.83 o
   1  11   2       98.78      171.39     26.77 o
   2  11   2     5709.69     5827.38     85.54 o
   3  11   2     2397.95     2267.43     36.72 o
   4  11   2        8.13       41.70     25.12 o
   5  11   2     2057.05     1875.94     30.75 o
   6  11   2     2635.97     2289.04     47.80 o
   7  11   2        5.70       16.07     27.24 o
   8  11   2       79.84       62.29     18.75 o
   9  11   2     1459.36     1464.42     54.42 o
  10  11   2     2648.16     2779.86     88.39 o
  11  11   2      582.80      428.90     65.81 o
  12  11   2       37.84       16.24     55.26 o
  13  11   2     1121.50     1191.03     83.50 o
  14  11   2      765.83      692.70     78.79 o
  15  11   2      136.36       96.96     69.98 o
 -15  12   2      966.16     1215.18    145.68 o
 -14  12   2       99.73       16.34    111.39 o
 -13  12   2      335.93      468.10     70.69 o
 -12  12   2     1453.64     1316.14     85.37 o
 -11  12   2     2332.44     2334.32     89.25 o
 -10  12   2        5.25      -12.91     54.11 o
  -9  12   2     1696.31     1527.94     60.45 o
  -8  12   2     3888.78     3627.22     70.41 o
  -7  12   2     2192.88     2210.67     56.95 o
  -6  12   2       35.98       30.45     22.61 o
  -5  12   2      593.85      543.75     41.37 o
  -4  12   2     7164.09     6947.31    126.78 o
  -3  12   2     5275.12     5215.58     51.28 o
  -2  12   2      157.83      150.51     26.35 o
  -1  12   2     7887.97     8027.64     68.99 o
   0  12   2     5449.15     5353.61     71.64 o
   1  12   2      317.25      275.61     33.16 o
   2  12   2       75.24       57.68     24.41 o
   3  12   2    10609.03    10697.65     81.50 o
   4  12   2     7818.95     7730.44     82.45 o
   5  12   2      894.46      819.60     42.62 o
   6  12   2      743.98      744.13     33.12 o
   7  12   2     5597.54     5865.88    100.30 o
   8  12   2     4310.12     4306.67     89.38 o
   9  12   2      203.47      104.76     44.94 o
  10  12   2     1123.40     1077.72     57.42 o
  11  12   2     1607.51     1578.09     82.38 o
  12  12   2     1760.54     1844.88     85.36 o
  13  12   2      131.92       47.21     74.93 o
  14  12   2      488.96      436.58     77.69 o
 -14  13   2      257.03      274.53     87.40 o
 -13  13   2      155.18      155.99     73.34 o
 -12  13   2      223.77      177.89     74.66 o
 -11  13   2      135.18       64.39     50.45 o
 -10  13   2     2560.39     2523.43    102.05 o
  -9  13   2     1188.17     1222.29     60.18 o
  -8  13   2       19.29       13.63     43.68 o
  -7  13   2      325.15      259.16     48.15 o
  -6  13   2      489.87      483.12     28.73 o
  -5  13   2      294.01      312.04     42.85 o
  -4  13   2       78.59       51.51     24.31 o
  -3  13   2      642.46      639.62     32.63 o
  -2  13   2     2367.03     2551.95     45.58 o
  -1  13   2      463.96      488.74     45.01 o
   0  13   2     2685.08     2778.33     62.44 o
   1  13   2     1323.92     1343.80     43.63 o
   2  13   2      318.60      317.10     34.62 o
   3  13   2       31.05       19.43     25.20 o
   4  13   2       54.53       54.09     24.22 o
   5  13   2      288.25      338.09     24.47 o
   6  13   2     1024.89      982.61     44.33 o
   7  13   2       33.33      -22.75     39.72 o
   8  13   2       10.91       32.99     38.79 o
   9  13   2      130.74      135.11     46.70 o
  10  13   2      149.42      135.77     47.15 o
  11  13   2       43.05       99.12     69.04 o
  12  13   2       30.05       -2.97     65.89 o
  13  13   2      202.99      185.08     76.95 o
  14  13   2       39.28       31.81     74.63 o
 -14  14   2       11.68      -13.68     86.35 o
 -13  14   2      309.20      388.05     84.51 o
 -12  14   2      710.11      664.64     84.96 o
 -11  14   2     1853.39     1865.61    108.92 o
 -10  14   2       15.46       30.64     53.54 o
  -9  14   2     2702.40     2818.67     77.18 o
  -8  14   2     2319.88     2291.01     72.06 o
  -7  14   2     3240.38     3461.30     65.45 o
  -6  14   2      656.62      658.74     43.62 o
  -5  14   2     1544.67     1359.05     41.76 o
  -4  14   2     2513.29     2603.86     47.43 o
  -3  14   2     2183.83     2114.96     43.67 o
  -2  14   2       54.11       79.11     34.15 o
  -1  14   2     3150.70     3237.95     59.66 o
   0  14   2     6752.21     6610.32     75.80 o
   1  14   2     3777.10     3619.54     94.38 o
   2  14   2        0.96        8.17     36.40 o
   3  14   2     4756.71     4978.53     66.90 o
   4  14   2     2509.36     2250.28     55.53 o
   5  14   2       51.58       48.83     25.52 o
   6  14   2       73.75       88.33     40.42 o
   7  14   2     1347.47     1381.33     53.70 o
   8  14   2     2513.35     2429.60     62.01 o
   9  14   2       55.62       26.71     35.89 o
  10  14   2      489.35      514.11     43.93 o
  11  14   2      924.62      984.47     75.39 o
  12  14   2      579.68      586.95     76.04 o
  13  14   2       86.97       83.66     71.05 o
 -13  15   2     1773.26     2133.35    112.72 o
 -12  15   2       27.21       45.88     71.93 o
 -11  15   2      441.61      451.02     59.99 o
 -10  15   2     3317.28     3454.17     86.44 o
  -9  15   2     3004.19     3402.34     72.74 o
  -8  15   2       76.70      114.81     45.51 o
  -7  15   2     1818.77     1762.79     57.86 o
  -6  15   2     5623.19     5748.47     77.95 o
  -5  15   2     3090.71     3110.02     74.95 o
  -4  15   2        9.44       18.34     31.19 o
  -3  15   2     4794.57     4704.66     78.56 o
  -2  15   2    12917.16    13717.22    107.60 o
  -1  15   2     6675.66     6746.07    111.88 o
   0  15   2      134.17      124.88     44.90 o
   1  15   2     7319.80     7659.89     83.95 o
   2  15   2     5260.01     5587.51     73.72 o
   3  15   2      255.17      249.60     39.69 o
   4  15   2      139.15       99.28     37.03 o
   5  15   2     4574.26     4670.27     74.25 o
   6  15   2     3666.81     3538.22     85.34 o
   7  15   2      638.74      494.61     44.30 o
   8  15   2      318.77      348.08     45.96 o
   9  15   2     2949.55     2880.76     72.15 o
  10  15   2     2063.04     2041.80     57.69 o
  11  15   2      205.59      186.10     57.84 o
  12  15   2      456.75      450.47     85.00 o
  13  15   2     1854.11     2171.58    137.17 o
 -13  16   2       94.91       29.39     74.27 o
 -12  16   2       12.70       20.27     61.56 o
 -11  16   2       41.27       48.31     57.25 o
 -10  16   2       16.19       37.98     45.40 o
  -9  16   2       43.87       39.61     46.95 o
  -8  16   2      154.12      178.76     46.27 o
  -7  16   2      258.67      241.72     49.91 o
  -6  16   2      340.17      277.34     48.74 o
  -5  16   2       52.37       20.33     51.75 o
  -4  16   2       10.61       52.41     51.26 o
  -3  16   2      263.01      155.26     38.07 o
  -2  16   2     1002.25     1093.99     52.23 o
  -1  16   2      167.97      148.92     45.57 o
   0  16   2      381.37      345.88     49.68 o
   1  16   2     2155.53     2052.41     66.80 o
   2  16   2     1047.94     1253.94     56.13 o
   3  16   2      363.56      311.66     41.93 o
   4  16   2      540.66      577.46     44.32 o
   5  16   2       26.15       11.13     43.63 o
   6  16   2        1.34        6.60     43.29 o
   7  16   2      192.75      206.30     44.48 o
   8  16   2      246.62      235.78     47.68 o
   9  16   2        1.35        8.09     40.58 o
  10  16   2        0.39       21.34     44.15 o
  11  16   2      178.17      207.46     56.28 o
  12  16   2      244.67      291.46     77.18 o
 -12  17   2        0.66      -20.60     50.06 o
 -11  17   2      188.74      152.85     47.81 o
 -10  17   2      457.04      479.84     51.17 o
  -9  17   2      902.43      950.01     55.62 o
  -8  17   2        6.62       10.50     41.46 o
  -7  17   2     1587.21     1471.19     58.85 o
  -6  17   2     2313.91     2630.47     70.11 o
  -5  17   2      777.52      731.03     56.68 o
  -4  17   2      395.11      333.39     51.55 o
  -3  17   2     3928.44     3579.37     67.11 o
  -2  17   2      779.84      970.83     50.89 o
  -1  17   2        7.94       25.15     44.06 o
   0  17   2       27.15       33.55     45.29 o
   1  17   2     2687.71     2649.46     66.43 o
   2  17   2     1960.27     1999.50     59.51 o
   3  17   2      191.67      175.57     43.47 o
   4  17   2      234.91      266.39     63.30 o
   5  17   2     2498.66     2622.03     92.28 o
   6  17   2     1957.86     1987.57     66.21 o
   7  17   2     1010.95      849.66     55.44 o
   8  17   2       51.00       74.17     46.29 o
   9  17   2      622.36      536.71     49.23 o
  10  17   2      729.18      810.43     62.95 o
  11  17   2       46.47       69.36     60.49 o
  12  17   2      120.29        5.56     77.43 o
 -11  18   2      149.84      276.21     51.09 o
 -10  18   2       21.36       24.79     46.11 o
  -9  18   2       48.69       57.65     44.34 o
  -8  18   2      752.65      725.27     52.15 o
  -7  18   2      940.19     1006.69     55.73 o
  -6  18   2       14.24       -7.16     44.46 o
  -5  18   2     2050.57     2298.81     74.96 o
  -4  18   2     2494.39     2494.92     73.03 o
  -3  18   2      235.54      334.60     69.50 o
  -2  18   2       81.52       67.93     40.35 o
  -1  18   2     1307.44     1299.58     56.27 o
   0  18   2     3793.92     3888.16     79.06 o
   1  18   2     1694.48     1889.10     55.80 o
   2  18   2       66.76        5.41     44.52 o
   3  18   2     2026.29     2001.22     59.45 o
   4  18   2     2873.97     2846.41     90.74 o
   5  18   2       37.59       54.76     60.18 o
   6  18   2      618.33      544.77     66.08 o
   7  18   2     1766.85     1734.01     66.07 o
   8  18   2     1070.77     1168.23     60.26 o
   9  18   2       40.35       89.58     56.26 o
  10  18   2      310.44      392.80     64.01 o
  11  18   2     1033.02     1150.27     75.19 o
 -11  19   2       10.41       60.64     51.59 o
 -10  19   2       56.24       54.86     46.07 o
  -9  19   2       23.52       -7.66     48.65 o
  -8  19   2        9.79      -13.95     47.29 o
  -7  19   2        6.34       32.97     49.04 o
  -6  19   2      201.69      185.80     50.91 o
  -5  19   2      270.42      324.18     55.70 o
  -4  19   2        4.93       30.11     61.63 o
  -3  19   2       15.52       70.44     62.37 o
  -2  19   2        4.81       78.71     64.49 o
  -1  19   2      303.03      283.11     49.28 o
   0  19   2       52.15      109.26     43.35 o
   1  19   2       33.93       43.96     42.25 o
   2  19   2        8.33       29.45     45.45 o
   3  19   2       96.48       54.57     59.67 o
   4  19   2       69.02       51.36     58.71 o
   5  19   2       77.46       69.15     60.65 o
   6  19   2        0.79       26.53     61.33 o
   7  19   2       39.75       48.67     68.19 o
   8  19   2       83.32       70.92     47.16 o
   9  19   2       73.74       88.32     55.89 o
  10  19   2        3.95      -30.80     61.71 o
 -10  20   2       11.57       -4.15     46.46 o
  -9  20   2      140.41      140.66     50.96 o
  -8  20   2      919.65     1002.88     57.15 o
  -7  20   2      939.03     1022.88     59.24 o
  -6  20   2        5.74       -1.78     45.94 o
  -5  20   2     1225.60     1176.82     91.55 o
  -4  20   2     1845.21     1835.75     91.88 o
  -3  20   2      840.27      784.71     79.64 o
  -2  20   2        0.66       -0.48     61.08 o
  -1  20   2      929.80     1029.47     77.30 o
   0  20   2     1814.84     1953.21     60.27 o
   1  20   2      287.99      306.70     44.77 o
   2  20   2       84.59       59.04     60.90 o
   3  20   2      307.83      371.88     66.35 o
   4  20   2     1593.70     1566.75     86.14 o
   5  20   2      586.84      613.79     80.61 o
   6  20   2      169.95      186.74     69.40 o
   7  20   2      677.21      703.64     77.27 o
   8  20   2      708.22      677.08     79.29 o
   9  20   2      167.95      130.75     63.71 o
  -9  21   2      337.08      363.77     55.20 o
  -8  21   2        4.10        9.09     47.84 o
  -7  21   2      703.58      742.40     58.57 o
  -6  21   2     1641.13     1670.96     67.67 o
  -5  21   2      456.76      531.86     82.57 o
  -4  21   2        2.55       24.35     72.20 o
  -3  21   2      339.68      314.97     73.29 o
  -2  21   2     1301.34     1327.59     85.86 o
  -1  21   2      834.55      835.42     59.89 o
   0  21   2       38.96       80.74     54.76 o
   1  21   2     1719.75     1680.23     70.53 o
   2  21   2     1533.11     1462.72     69.98 o
   3  21   2      468.47      405.71     71.26 o
   4  21   2       63.12      101.98     64.95 o
   5  21   2     1171.34     1091.88     86.22 o
   6  21   2     1145.71     1126.70     88.15 o
   7  21   2      170.27      126.57     70.98 o
   8  21   2      311.05      318.94     78.05 o
  -7  22   2        3.06       -0.18     48.90 o
  -6  22   2       51.89       61.52     58.73 o
  -5  22   2       63.58       32.82     68.47 o
  -4  22   2       12.16       29.78     90.93 o
  -3  22   2       14.52       25.30     73.98 o
  -2  22   2        4.66       58.36     68.41 o
  -1  22   2       92.06       87.84     55.75 o
   0  22   2      295.65      198.19     79.50 o
   1  22   2       53.66       17.84     65.76 o
   2  22   2       28.92       38.74     51.94 o
   3  22   2        1.65      -22.88     70.15 o
   4  22   2        0.38      -25.54     72.22 o
   5  22   2        3.32       46.41     72.49 o
   6  22   2        4.14       63.28    113.61 o
   7  22   2        6.18       36.88    119.66 o
  -6  23   2      266.64      352.02     65.27 o
  -5  23   2      189.52      280.47     64.01 o
  -4  23   2       11.75      -19.79     88.33 o
  -3  23   2       87.47       73.55     70.07 o
  -2  23   2      491.80      514.56     70.35 o
  -1  23   2      313.74      391.08     76.66 o
   0  23   2      105.69      118.21     84.73 o
   1  23   2      574.70      548.95     82.89 o
   2  23   2      351.73      370.73     78.71 o
   3  23   2      174.95      219.35     61.08 o
   4  23   2        3.38       36.12     67.75 o
   5  23   2      215.12      250.47     73.37 o
  -3  24   2      318.06      245.25     79.92 o
  -2  24   2        0.05      -14.89     70.31 o
  -1  24   2      616.49      625.89     83.93 o
   0  24   2     1185.82     1335.68    130.95 o
   1  24   2       94.31      112.25     79.68 o
   2  24   2      225.47      261.30     81.08 o
   3  24   2      410.33      349.37     84.87 o
 -17   1   3     1583.22     1509.74    114.04 o
 -16   1   3     1285.56     1253.23     59.77 o
 -15   1   3      163.91      230.13     39.24 o
 -14   1   3     2571.00     2317.46     61.75 o
 -13   1   3     4240.81     4291.88     86.54 o
 -12   1   3     1030.13     1066.52     60.36 o
 -11   1   3     4003.36     4423.83    113.80 o
  -9   1   3     1527.76     1411.98     62.83 o
  -8   1   3    14191.13    15065.12     96.34 o
  -7   1   3    16222.83    15613.51     66.30 o
  -6   1   3     4483.66     3840.04     27.74 o
  -5   1   3     3060.72     2761.75     21.73 o
  -4   1   3    39769.43    38267.61    203.44 o
  -3   1   3    25359.03    24056.34    142.51 o
  -2   1   3    10130.87     9818.33     33.23 o
  -1   1   3    12485.57    13492.20     68.41 o
   0   1   3     2295.69     3035.20     27.47 o
   1   1   3     2370.20     2476.74     14.38 o
   2   1   3    12694.26    12375.73     52.21 o
   3   1   3      274.68      286.92      9.99 o
   4   1   3     1702.51     1841.07     17.67 o
   5   1   3    28098.89    29181.25     83.61 o
   6   1   3    43409.52    40100.53    178.47 o
   7   1   3      421.29      398.56     14.43 o
   8   1   3     1750.97     1610.11     42.02 o
   9   1   3     6076.22     5613.24     53.85 o
  10   1   3     7677.92     8027.75     68.60 o
  11   1   3      274.66      219.86     52.93 o
  12   1   3     1449.99     1640.93     63.31 o
  13   1   3     4321.73     4186.99     89.26 o
  14   1   3     1879.83     1988.99     73.39 o
  15   1   3       70.87       88.71     44.41 o
  16   1   3      205.38      231.28     48.31 o
 -17   2   3      105.36      111.14     83.65 o
 -16   2   3     1067.83     1139.95     60.56 o
 -15   2   3      975.99     1029.88     54.13 o
 -14   2   3       17.26        8.07     34.03 o
 -13   2   3     1690.31     1676.92     46.39 o
 -12   2   3     3926.98     3771.49     65.70 o
 -11   2   3      949.62      980.47     44.76 o
 -10   2   3      438.44      522.55     47.73 o
  -9   2   3     2973.24     3182.93     54.02 o
  -8   2   3    12182.04    11978.67     85.59 o
  -7   2   3     8401.84     8334.58     52.86 o
  -6   2   3     3306.19     3367.99     22.54 o
  -5   2   3    17339.47    17983.71     61.60 o
  -4   2   3    39909.71    39774.47    126.43 o
  -3   2   3    31987.93    32450.91    159.96 o
  -2   2   3        1.66       12.19      8.52 o
  -1   2   3     7385.31     8290.95     44.76 o
   0   2   3    34769.55    35720.14    227.15 o
   1   2   3    15278.52    16040.66    111.67 o
   2   2   3     4912.48     4752.74     38.24 o
   3   2   3       63.82       85.10     11.42 o
   4   2   3    24134.76    23758.40    117.76 o
   5   2   3      691.88      553.74     15.11 o
   6   2   3    24002.53    24879.69     72.27 o
   7   2   3     6806.17     6502.35     49.13 o
   8   2   3     3338.98     3158.19     89.16 o
   9   2   3     1390.67     1295.78     39.20 o
  10   2   3     2636.99     2705.16     51.38 o
  11   2   3     6187.67     5762.17     87.93 o
  12   2   3      945.90      994.60     55.50 o
  13   2   3      729.52      697.03     38.92 o
  14   2   3      208.26      323.67     47.03 o
  15   2   3     2008.36     1997.01     64.11 o
  16   2   3      366.28      463.77     69.13 o
 -17   3   3        2.40      -16.45     62.16 o
 -16   3   3        9.76       25.88     57.74 o
 -15   3   3        2.71      -54.69     57.17 o
 -14   3   3      565.83      505.19     44.68 o
 -13   3   3      286.96      249.52     42.77 o
 -12   3   3      148.34      119.74     40.89 o
 -11   3   3     1907.61     2180.99     53.25 o
 -10   3   3      509.35      413.52     25.15 o
  -9   3   3       12.59       48.24     21.71 o
  -8   3   3       34.84       85.90     22.41 o
  -7   3   3      134.51       71.94     10.42 o
  -6   3   3      259.16      300.92     10.92 o
  -5   3   3      163.43      204.46      9.27 o
  -4   3   3     1681.64     2050.16     15.96 o
  -3   3   3      333.24      334.67      9.97 o
  -2   3   3      939.59      878.45     14.09 o
  -1   3   3    69714.32    69072.96    361.69 o
   0   3   3       37.45       31.49     11.85 o
   1   3   3       38.64       23.14      8.63 o
   2   3   3      533.38      601.15     16.66 o
   3   3   3       56.40       26.07     12.96 o
   4   3   3      147.26      149.59      9.56 o
   5   3   3     1901.59     1970.67     21.95 o
   6   3   3    11990.97    12209.54     51.67 o
   7   3   3      582.67      628.02     16.70 o
   8   3   3       46.91       65.37     14.94 o
   9   3   3       13.91       10.39     27.33 o
  10   3   3      809.64     1031.81     33.39 o
  11   3   3       34.47       -5.17     38.68 o
  12   3   3        0.14        0.82     37.93 o
  13   3   3      268.11      211.82     35.22 o
  14   3   3      124.36      119.71     43.30 o
  15   3   3       32.09       62.24     59.80 o
  16   3   3       47.77       16.83     62.86 o
 -17   4   3      510.94      503.47    106.80 o
 -16   4   3     1117.94     1172.60     75.52 o
 -15   4   3     1384.10     1367.15    107.60 o
 -14   4   3        5.02       53.54     53.16 o
 -13   4   3      985.53     1170.12     66.22 o
 -12   4   3     2316.16     2112.08     71.39 o
 -11   4   3     6268.36     6258.88     73.98 o
 -10   4   3      192.84      264.61     25.98 o
  -9   4   3     4368.13     4635.04     45.09 o
  -8   4   3    11617.56    12227.01     70.10 o
  -7   4   3    11479.23    11852.87     87.38 o
  -6   4   3      143.16      327.17     20.54 o
  -5   4   3    12212.22    11107.75     53.83 o
  -4   4   3    20172.45    20663.80     64.44 o
  -3   4   3     6762.89     6925.69     34.23 o
  -2   4   3     3567.59     4033.69     29.17 o
  -1   4   3     6304.10     6712.87     39.73 o
   0   4   3    36585.81    37430.57    366.69 o
   1   4   3    23553.41    22926.05     75.62 o
   2   4   3      718.66      705.11     16.78 o
   3   4   3    20664.42    21483.55     81.27 o
   4   4   3    24526.64    24710.10     97.87 o
   5   4   3     1175.60     1417.68     25.08 o
   6   4   3      812.39      696.99     15.10 o
   7   4   3     5603.13     5535.84     61.36 o
   8   4   3     4499.56     4607.76     50.68 o
   9   4   3      715.86      725.05     23.52 o
  10   4   3      794.83      866.04     33.00 o
  11   4   3     6471.82     6093.07     74.84 o
  12   4   3     2048.40     2146.32     56.46 o
  13   4   3       17.50       42.58     40.29 o
  14   4   3      615.77      562.71     54.91 o
  15   4   3     1908.28     1899.66    118.57 o
  16   4   3      863.09      765.89    114.70 o
 -17   5   3     1153.24     1074.53    122.71 o
 -16   5   3        8.80       26.17     58.31 o
 -15   5   3      290.97      326.74     62.18 o
 -14   5   3     1157.72     1128.51     70.19 o
 -13   5   3     2135.11     2149.46     76.67 o
 -12   5   3       67.22      106.92     33.42 o
 -11   5   3     1521.03     1472.51     37.74 o
 -10   5   3     1944.16     1865.50     40.13 o
  -9   5   3     2214.80     2260.02     33.94 o
  -8   5   3      189.56      164.11     30.98 o
  -7   5   3     5810.56     6343.29    133.86 o
  -6   5   3    17494.89    16301.68    581.33 o
  -5   5   3     7911.35     7729.28     54.31 o
  -4   5   3       22.38       16.10     12.58 o
  -3   5   3    13821.40    13458.94     65.85 o
  -2   5   3     6180.13     6254.48     57.66 o
  -1   5   3     1570.16     1792.05     22.30 o
   0   5   3     1602.18     1562.94     36.22 o
   1   5   3     6787.37     6909.86     37.63 o
   2   5   3    24164.36    25221.15    144.29 o
   3   5   3     9218.40     9266.08     81.06 o
   4   5   3     1269.52      994.13     17.40 o
   5   5   3      498.81      506.94     20.34 o
   6   5   3     2106.27     2496.90     48.61 o
   7   5   3     3406.95     3198.38     32.93 o
   8   5   3      344.24      341.58     19.00 o
   9   5   3     2993.91     2911.80     67.46 o
  10   5   3     2720.97     2625.00     47.90 o
  11   5   3      375.71      390.99     35.94 o
  12   5   3      473.54      399.21     46.20 o
  13   5   3     1775.26     1693.34    137.72 o
  14   5   3     1165.74     1182.82    106.08 o
  15   5   3        0.27       -6.54     81.93 o
  16   5   3      603.12      698.02    110.42 o
 -16   6   3        0.24        7.12     58.73 o
 -15   6   3       53.04       74.45     60.77 o
 -14   6   3       88.12       94.30     58.03 o
 -13   6   3        0.70       13.28     55.86 o
 -12   6   3       10.04       23.14     26.07 o
 -11   6   3      346.38      367.79     27.75 o
 -10   6   3       21.17       24.17     23.21 o
  -9   6   3        8.31       30.89     16.87 o
  -8   6   3      718.07      631.54     18.25 o
  -7   6   3      685.95      709.19     29.21 o
  -6   6   3        4.33       51.36     21.96 o
  -5   6   3     1975.14     2455.58     28.78 o
  -4   6   3      122.38       84.77     17.56 o
  -3   6   3     3538.32     4023.66     33.56 o
  -2   6   3     1291.54     1362.30     22.65 o
  -1   6   3    10626.21    10731.09    108.48 o
   0   6   3     9544.82     9820.18     44.49 o
   1   6   3     1369.44     1620.42     21.60 o
   2   6   3     1420.84     1617.56     29.62 o
   3   6   3     2423.78     2411.80     26.35 o
   4   6   3     1260.05     1184.96     20.09 o
   5   6   3        0.22       16.91     18.16 o
   6   6   3     2302.02     2458.34     34.02 o
   7   6   3        2.89       -5.17     33.35 o
   8   6   3       68.78       41.34     15.71 o
   9   6   3        1.97      -11.63     24.70 o
  10   6   3       88.92       62.51     22.43 o
  11   6   3       15.09        4.50     50.92 o
  12   6   3       34.40       45.94     35.05 o
  13   6   3      244.64      213.19     47.91 o
  14   6   3       50.81      -15.00     88.99 o
  15   6   3       29.32        0.03     90.85 o
  16   6   3       28.08      -17.51     87.41 o
 -16   7   3      101.81      139.46     92.60 o
 -15   7   3     1027.83     1085.70    114.89 o
 -14   7   3     2407.16     2530.51    136.67 o
 -13   7   3     2467.73     2472.96     59.80 o
 -12   7   3     2269.48     2238.00     55.74 o
 -11   7   3     3664.23     3592.82     51.82 o
 -10   7   3    13474.36    13418.88    207.66 o
  -9   7   3     2704.86     2685.55    129.84 o
  -8   7   3       38.99       86.80     26.99 o
  -7   7   3    10391.99    10867.44    146.38 o
  -6   7   3    17669.84    17537.09    283.45 o
  -5   7   3    12011.99    11656.26     59.32 o
  -4   7   3      968.38     1024.00     30.21 o
  -3   7   3    30694.79    30267.15    119.79 o
  -2   7   3    35765.22    37004.66    306.01 o
  -1   7   3    16648.13    16144.68     87.11 o
   0   7   3     1285.49     1332.31     23.24 o
   1   7   3    15185.09    15458.88    100.23 o
   2   7   3    65107.09    66122.68    237.55 o
   3   7   3     4132.00     4379.54     40.92 o
   4   7   3      194.65      169.14     20.90 o
   5   7   3      355.64      307.27     17.65 o
   6   7   3    17750.46    17645.47    146.40 o
   7   7   3      923.17     1058.47     42.60 o
   8   7   3       94.21      116.57     20.23 o
   9   7   3     5612.74     5081.63     92.03 o
  10   7   3    11691.06    11745.79    328.29 o
  11   7   3      241.07      227.61     58.81 o
  12   7   3      837.68      741.08     60.55 o
  13   7   3     2990.85     2917.64     87.07 o
  14   7   3     1314.16     1267.34    117.02 o
  15   7   3        2.90       -2.70     97.38 o
  16   7   3      683.17      612.49    116.51 o
 -16   8   3      904.46      844.59    122.90 o
 -15   8   3      878.42      897.02    112.19 o
 -14   8   3       80.08       -2.34     96.53 o
 -13   8   3      903.62      853.19    111.58 o
 -12   8   3     7634.05     8588.55    196.80 o
 -11   8   3     3855.19     3980.67     80.08 o
 -10   8   3      788.28      906.21     89.34 o
  -9   8   3     2404.09     2344.31     73.89 o
  -8   8   3     5142.84     5362.49     72.96 o
  -7   8   3     1914.91     1888.51     39.98 o
  -6   8   3      134.53      175.31     16.88 o
  -5   8   3     2851.53     2776.73     40.56 o
  -4   8   3    32600.45    32775.96    293.91 o
  -3   8   3     1358.27     1136.50     20.44 o
  -2   8   3     5301.66     6063.82     38.02 o
  -1   8   3    15809.04    15806.39    100.17 o
   0   8   3    21531.48    22233.67     77.81 o
   1   8   3     2561.37     2365.04     31.39 o
   2   8   3    12522.26    14226.56    122.55 o
   3   8   3    40932.04    40424.69    207.11 o
   4   8   3    11252.42    11254.53     57.79 o
   5   8   3     1600.75     1226.23     32.29 o
   6   8   3     4215.04     4528.94     47.52 o
   7   8   3    10438.38    10746.57     94.24 o
   8   8   3    11653.32    11385.54    100.19 o
   9   8   3     1460.72     1492.35     90.79 o
  10   8   3     6728.14     7098.67    110.90 o
  11   8   3     5734.11     6352.17    378.81 o
  12   8   3     2058.27     1976.20     79.35 o
  13   8   3        4.97       -5.76     55.54 o
  14   8   3     1612.82     1525.39     98.12 o
  15   8   3     1761.33     1628.26    136.08 o
 -16   9   3        3.03       25.56    110.60 o
 -15   9   3       37.58       33.76    109.85 o
 -14   9   3        0.33        0.45    109.39 o
 -13   9   3        3.03      -42.74     95.60 o
 -12   9   3        3.09      -28.53     98.16 o
 -11   9   3     1115.89     1066.62     50.83 o
 -10   9   3      323.14      324.59     69.90 o
  -9   9   3     1233.41     1354.47     57.80 o
  -8   9   3       22.59       20.64     37.06 o
  -7   9   3        1.50       10.78     13.46 o
  -6   9   3       83.70      103.87     19.06 o
  -5   9   3      511.95      459.93     26.72 o
  -4   9   3        0.72        1.40     19.64 o
  -3   9   3     2239.22     2487.59     34.80 o
  -2   9   3      239.53      243.47     24.64 o
  -1   9   3     2689.40     2880.58     54.28 o
   0   9   3     8815.74     8901.76     54.68 o
   1   9   3      601.95      568.70     28.67 o
   2   9   3      599.76      716.57     26.21 o
   3   9   3      594.38      588.25     23.05 o
   4   9   3     3568.70     4042.82     41.05 o
   5   9   3      230.72      248.14     19.57 o
   6   9   3       14.52        0.88     20.17 o
   7   9   3      539.13      599.48     26.59 o
   8   9   3        3.50       17.14     20.81 o
   9   9   3       25.21       44.94     18.00 o
  10   9   3      160.96      110.01     66.96 o
  11   9   3      213.29      253.67     59.35 o
  12   9   3      130.84       75.92     63.57 o
  13   9   3        0.45        2.85     62.75 o
  14   9   3       90.98      125.13     62.31 o
  15   9   3        2.93      -84.65    110.40 o
 -15  10   3      678.73      663.86    109.80 o
 -14  10   3        5.24      -32.84     99.34 o
 -13  10   3      803.21      846.86    119.88 o
 -12  10   3     1913.03     2072.91     88.61 o
 -11  10   3     1277.76     1338.28     82.34 o
 -10  10   3       35.88       66.34     46.71 o
  -9  10   3     2085.21     2075.89     62.65 o
  -8  10   3     4484.89     4279.73     71.59 o
  -7  10   3     1711.46     1746.59     42.94 o
  -6  10   3      422.07      416.36     24.96 o
  -5  10   3     2241.80     2490.82     40.10 o
  -4  10   3     8202.60     7792.99    149.64 o
  -3  10   3     5843.30     5159.08     48.33 o
  -2  10   3      142.91      175.50     25.77 o
  -1  10   3    14895.76    15520.58    114.36 o
   0  10   3     7893.61     7618.19     82.10 o
   1  10   3       20.14       26.80     20.55 o
   2  10   3     2850.17     3088.13     44.15 o
   3  10   3    17683.13    18038.31    114.11 o
   4  10   3     7511.47     7305.20     62.82 o
   5  10   3     1195.73      969.37     19.52 o
   6  10   3     2610.20     2501.62     39.33 o
   7  10   3    17583.87    16527.28    165.58 o
   8  10   3     3180.42     3152.15     49.68 o
   9  10   3      328.60      243.02     35.45 o
  10  10   3      414.94      409.18     60.83 o
  11  10   3     2082.92     2157.07    113.09 o
  12  10   3     2745.59     2700.28     86.51 o
  13  10   3       44.08       89.26     68.54 o
  14  10   3      772.42      736.44     75.99 o
  15  10   3     1297.09     1212.24     87.80 o
 -15  11   3      487.36      536.09    127.82 o
 -14  11   3     2103.60     2365.59    148.86 o
 -13  11   3      626.00      630.29    104.04 o
 -12  11   3      459.65      406.05     68.91 o
 -11  11   3      372.00      353.39     69.40 o
 -10  11   3     7556.46     7910.28    141.73 o
  -9  11   3     2579.00     2589.30     70.85 o
  -8  11   3       27.50       21.42     13.65 o
  -7  11   3     2658.15     2634.16     65.31 o
  -6  11   3     3121.77     3114.08     94.49 o
  -5  11   3     1236.87     1098.06     32.06 o
  -4  11   3       76.34       62.51     15.14 o
  -3  11   3     8014.38     9074.00     60.25 o
  -2  11   3     7763.14     7935.02     58.46 o
  -1  11   3     5854.81     5739.23     94.95 o
   0  11   3     1160.53     1187.44     44.10 o
   1  11   3     8894.95     8934.54    122.59 o
   2  11   3     7034.62     6819.46     93.33 o
   3  11   3     6379.62     6437.44     59.99 o
   4  11   3      507.94      472.14     29.59 o
   5  11   3     8760.20     8374.70    155.54 o
   6  11   3     6898.32     6739.04    140.99 o
   7  11   3     1191.08     1244.78     54.82 o
   8  11   3      337.18      288.83     28.92 o
   9  11   3     2899.06     3012.18     65.63 o
  10  11   3     2411.64     2454.70     81.30 o
  11  11   3       39.14       71.45     56.40 o
  12  11   3      415.89      511.89    126.69 o
  13  11   3     1478.56     1502.16     87.29 o
  14  11   3      787.70      954.98     81.04 o
 -15  12   3        0.27      -49.20    128.05 o
 -14  12   3        0.00     -125.21    125.21 o
 -13  12   3      143.77       81.51     71.11 o
 -12  12   3      116.28       72.88     73.65 o
 -11  12   3        9.07       20.20     60.90 o
 -10  12   3        2.60       15.22     49.66 o
  -9  12   3      146.23       92.57     51.09 o
  -8  12   3       10.36       14.19     44.82 o
  -7  12   3       15.09       11.77     21.37 o
  -6  12   3       99.69       96.97     24.74 o
  -5  12   3      317.27      292.17     25.24 o
  -4  12   3      932.74     1022.61     28.06 o
  -3  12   3      250.46      217.68     27.65 o
  -2  12   3      107.19      119.88     28.82 o
  -1  12   3       42.38      100.02     28.48 o
   0  12   3      315.66      377.34     35.71 o
   1  12   3       16.56       37.71     35.39 o
   2  12   3       69.75       70.76     32.23 o
   3  12   3      314.02      301.20     27.02 o
   4  12   3      730.98      654.22     50.76 o
   5  12   3      104.54      112.89     20.47 o
   6  12   3      140.90      143.44     31.53 o
   7  12   3      263.42      208.90     32.99 o
   8  12   3      772.88      770.93     36.20 o
   9  12   3       67.96       40.88     43.67 o
  10  12   3      113.66      103.15     58.67 o
  11  12   3       78.50      151.96     64.64 o
  12  12   3       24.44        2.72     68.72 o
  13  12   3       58.83       88.51     60.46 o
  14  12   3       32.58       -0.81     76.85 o
 -14  13   3     2040.65     2184.66    162.37 o
 -13  13   3      903.54     1090.85    226.98 o
 -12  13   3       24.78       37.81     71.73 o
 -11  13   3     1367.76     1242.73     67.03 o
 -10  13   3     4743.05     4831.70    148.03 o
  -9  13   3     1624.43     1649.75     63.77 o
  -8  13   3      148.78      144.37     52.52 o
  -7  13   3     1318.89     1268.14     59.65 o
  -6  13   3     4113.06     4127.49     65.03 o
  -5  13   3     1160.14      912.33     70.32 o
  -4  13   3      952.48      939.98     29.70 o
  -3  13   3     2642.68     2789.16     47.95 o
  -2  13   3     8594.22     8743.70     69.01 o
  -1  13   3     1937.87     1902.19     42.80 o
   0  13   3     1062.07      999.54     41.25 o
   1  13   3     1805.15     1767.12     54.24 o
   2  13   3     6132.00     6026.68    108.92 o
   3  13   3     2136.68     2085.13     48.66 o
   4  13   3     1567.22     1630.96     62.48 o
   5  13   3     4714.02     4699.96    113.76 o
   6  13   3     4265.08     4156.35    128.06 o
   7  13   3      871.44      817.89     62.27 o
   8  13   3     1237.24     1245.08     50.13 o
   9  13   3     3321.19     3429.01     59.87 o
  10  13   3     1786.44     1720.04     62.67 o
  11  13   3      238.78      199.48     58.31 o
  12  13   3      325.18      283.00     72.23 o
  13  13   3     1171.45     1383.05     88.59 o
  14  13   3      832.21      971.37    151.95 o
 -14  14   3       14.35       11.52     75.75 o
 -13  14   3       78.83       54.17     81.58 o
 -12  14   3       54.19       43.36     71.66 o
 -11  14   3      395.92      420.60     62.71 o
 -10  14   3       27.75       41.90     51.62 o
  -9  14   3     1420.49     1274.76     66.86 o
  -8  14   3     4031.24     4262.31     86.39 o
  -7  14   3      988.89      911.95     50.01 o
  -6  14   3       95.00       97.43     40.23 o
  -5  14   3      726.97      669.86     44.50 o
  -4  14   3     2975.18     2821.78     44.23 o
  -3  14   3     1474.89     1459.05     40.26 o
  -2  14   3      140.61      119.29     33.46 o
  -1  14   3     4562.03     4492.11     65.51 o
   0  14   3     2260.38     2181.38     53.87 o
   1  14   3      112.36       76.73     36.12 o
   2  14   3      102.82      123.59     35.52 o
   3  14   3     2979.49     2942.80     57.60 o
   4  14   3     1836.72     1825.10     50.06 o
   5  14   3      365.73      354.76     29.60 o
   6  14   3      359.01      380.03     39.35 o
   7  14   3     1839.62     1859.08     55.50 o
   8  14   3      393.76      337.06     43.42 o
   9  14   3        3.03       -0.51     33.70 o
  10  14   3      286.77      246.44     40.11 o
  11  14   3      641.26      652.47     79.90 o
  12  14   3      574.19      470.07     80.94 o
  13  14   3        0.32       -9.51     73.50 o
 -13  15   3        0.27        1.98     86.78 o
 -12  15   3      167.93      166.60     57.33 o
 -11  15   3     1122.90      986.41     65.33 o
 -10  15   3      800.08      844.11     67.48 o
  -9  15   3        1.69       56.75     59.43 o
  -8  15   3      319.13      394.28     45.36 o
  -7  15   3      922.13      884.12     53.30 o
  -6  15   3     1865.08     2099.01     61.34 o
  -5  15   3      150.04      117.59     45.02 o
  -4  15   3      236.64      218.33     32.37 o
  -3  15   3      506.27      498.54     36.93 o
  -2  15   3       37.71       16.18     36.13 o
  -1  15   3        7.31       24.39     45.03 o
   0  15   3     3931.23     3966.80     87.71 o
   1  15   3      121.64      161.90     42.69 o
   2  15   3      807.95      788.98     46.88 o
   3  15   3       60.18       75.71     38.40 o
   4  15   3      264.34      295.36     38.63 o
   5  15   3      432.14      498.34     43.60 o
   6  15   3       26.29       32.43     37.70 o
   7  15   3      323.72      398.58     41.54 o
   8  15   3       14.84        6.67     41.57 o
   9  15   3      114.02      150.73     45.04 o
  10  15   3       29.70      -10.18     55.91 o
  11  15   3        5.34       15.98     65.59 o
  12  15   3       47.38       32.12     65.19 o
  13  15   3       61.00       75.64     75.95 o
 -13  16   3      373.61      291.61     90.28 o
 -12  16   3      710.62      793.44     65.87 o
 -11  16   3      325.95      365.11     63.06 o
 -10  16   3       11.44       22.12     46.88 o
  -9  16   3      805.31      663.37     53.97 o
  -8  16   3     2031.78     1975.57     61.96 o
  -7  16   3     2046.48     2096.50     72.54 o
  -6  16   3        8.29        7.29     43.29 o
  -5  16   3     3674.58     3356.38     70.43 o
  -4  16   3     5477.81     5866.26     97.65 o
  -3  16   3     1534.62     1674.96     47.43 o
  -2  16   3     1492.70     1526.79     53.78 o
  -1  16   3     2986.17     2837.72     64.39 o
   0  16   3     2999.01     3239.74     69.43 o
   1  16   3     1941.75     1876.74     58.08 o
   2  16   3      172.94      200.69     41.83 o
   3  16   3     3302.92     3152.60     63.44 o
   4  16   3     2946.06     2934.87     60.85 o
   5  16   3        7.52      -12.87     58.15 o
   6  16   3      587.48      605.53     45.76 o
   7  16   3     1173.85     1408.60     53.64 o
   8  16   3     1612.78     1476.18     65.13 o
   9  16   3       91.72        7.92     44.32 o
  10  16   3      601.61      579.55     55.76 o
  11  16   3     1395.52     1501.43     74.03 o
  12  16   3      535.31      614.62     98.51 o
 -12  17   3       57.17       71.11     50.98 o
 -11  17   3       67.52       53.09     43.65 o
 -10  17   3      454.38      524.72     50.97 o
  -9  17   3      453.10      449.99     51.83 o
  -8  17   3      261.33      221.68     46.38 o
  -7  17   3       34.48       37.97     44.31 o
  -6  17   3     1256.20     1226.57     55.35 o
  -5  17   3      840.73      893.95     52.57 o
  -4  17   3        1.61      -31.17     51.34 o
  -3  17   3      565.99      598.07     55.83 o
  -2  17   3     1118.34      918.28     48.30 o
  -1  17   3       26.38       94.82     43.85 o
   0  17   3        1.27        7.45     43.71 o
   1  17   3      301.61      344.17     42.68 o
   2  17   3     1468.67     1358.81     54.53 o
   3  17   3      303.97      341.39     43.44 o
   4  17   3      158.01      178.03     42.08 o
   5  17   3     1681.23     1625.86    135.37 o
   6  17   3     1295.25     1189.78     71.87 o
   7  17   3        2.65        4.97     40.46 o
   8  17   3      330.66      353.26     45.67 o
   9  17   3      541.04      486.74     70.19 o
  10  17   3      602.94      657.81     60.61 o
  11  17   3       82.62       45.86     56.18 o
 -11  18   3       34.53       59.47     47.32 o
 -10  18   3       25.94       11.30     43.72 o
  -9  18   3        1.03       13.37     46.27 o
  -8  18   3      183.57      221.86     45.57 o
  -7  18   3       49.46       40.91     48.12 o
  -6  18   3       34.15       36.61     43.36 o
  -5  18   3       50.76       51.45     45.15 o
  -4  18   3      211.16      308.16     56.21 o
  -3  18   3       98.49       31.31     55.83 o
  -2  18   3        2.66       31.66     40.22 o
  -1  18   3      389.25      443.58     47.30 o
   0  18   3     2772.39     2751.88     60.98 o
   1  18   3      174.35      213.75     41.65 o
   2  18   3      398.84      425.98     46.98 o
   3  18   3      380.56      398.56     46.90 o
   4  18   3       82.35       44.92     58.43 o
   5  18   3       55.97      142.64     57.63 o
   6  18   3       36.04       26.93     57.89 o
   7  18   3      380.96      385.43     70.53 o
   8  18   3      138.23      142.59     66.61 o
   9  18   3       22.11       38.32     62.87 o
  10  18   3        0.60      -39.00     54.37 o
  11  18   3       19.93        1.56     54.22 o
 -11  19   3      582.63      581.94     58.94 o
 -10  19   3      711.29      779.10     59.32 o
  -9  19   3      476.54      447.34     55.45 o
  -8  19   3        0.01        3.25     47.08 o
  -7  19   3     1566.01     1598.03     64.25 o
  -6  19   3     3034.64     3055.23    111.80 o
  -5  19   3     1143.41     1162.61     57.32 o
  -4  19   3        1.60        6.90     52.06 o
  -3  19   3     1320.46     1507.02    122.75 o
  -2  19   3     2917.40     2796.73    135.68 o
  -1  19   3      446.16      479.66     48.27 o
   0  19   3      142.02      191.30     41.59 o
   1  19   3      680.93      823.71     48.52 o
   2  19   3     1175.51     1272.03     55.66 o
   3  19   3      402.13      399.91     59.54 o
   4  19   3       76.79       49.66     56.90 o
   5  19   3      857.06      865.65     72.04 o
   6  19   3     1335.21     1245.58     74.40 o
   7  19   3      455.43      403.16     70.04 o
   8  19   3      169.07      129.30     65.93 o
   9  19   3      909.16      805.72    103.11 o
  10  19   3      806.23      914.87     67.02 o
 -10  20   3        1.99        1.39     51.03 o
  -9  20   3      337.69      319.60     51.21 o
  -8  20   3      378.42      402.18     51.46 o
  -7  20   3      177.67      148.49     52.85 o
  -6  20   3        4.02        1.35     46.32 o
  -5  20   3      655.69      694.70     53.29 o
  -4  20   3      669.62      651.80     77.07 o
  -3  20   3      184.10       92.36     68.71 o
  -2  20   3       51.53       69.42     65.26 o
  -1  20   3       87.04       86.51     59.05 o
   0  20   3      699.83      677.23     49.81 o
   1  20   3      388.43      292.54     45.70 o
   2  20   3       31.25       25.99     47.59 o
   3  20   3      478.37      447.37     67.76 o
   4  20   3      839.13      838.38     76.18 o
   5  20   3      138.07       95.84     63.72 o
   6  20   3      251.86      280.46     62.79 o
   7  20   3      525.04      519.49     74.79 o
   8  20   3      234.01      304.11     74.24 o
   9  20   3       26.71       46.22     57.50 o
  -9  21   3       18.54       12.46     52.68 o
  -8  21   3       15.53       15.79     46.20 o
  -7  21   3       73.74       65.78     48.28 o
  -6  21   3       31.74       50.26     49.43 o
  -5  21   3      127.46       54.66     58.32 o
  -4  21   3        7.04        7.55     71.19 o
  -3  21   3      189.52      226.46     69.38 o
  -2  21   3      118.78      212.97     70.57 o
  -1  21   3       78.17        6.32     54.57 o
   0  21   3      181.17      157.98     57.33 o
   1  21   3      791.12      814.37     64.01 o
   2  21   3      170.76      146.56     53.26 o
   3  21   3       66.31       56.10     65.09 o
   4  21   3        5.43       16.97     59.61 o
   5  21   3       73.29      128.64     70.55 o
   6  21   3      281.02      298.11     67.14 o
   7  21   3      130.24      121.40     73.23 o
   8  21   3       14.87      -32.00     68.97 o
  -7  22   3      405.08      440.96     53.91 o
  -6  22   3       18.09       -5.34     59.97 o
  -5  22   3      732.97      779.55     71.32 o
  -4  22   3     1265.84     1297.91    103.63 o
  -3  22   3      623.81      751.76     87.11 o
  -2  22   3        1.05      -25.71     68.85 o
  -1  22   3     1124.75     1131.40     69.73 o
   0  22   3     2504.30     2697.97    111.14 o
   1  22   3      502.05      563.76     78.05 o
   2  22   3      155.19      143.55     55.85 o
   3  22   3     1070.60      988.56     93.20 o
   4  22   3     1109.32     1137.36     86.74 o
   5  22   3      122.50      175.27     70.57 o
   6  22   3      165.08      224.02     71.74 o
   7  22   3      800.50      860.84     95.55 o
  -6  23   3      452.09      376.63     72.11 o
  -5  23   3      346.90      349.34     68.55 o
  -4  23   3       24.74       27.53     61.32 o
  -3  23   3      333.62      308.85     83.11 o
  -2  23   3      492.39      505.37     63.29 o
  -1  23   3      136.25      153.51     83.14 o
   0  23   3        6.54       60.44     73.50 o
   1  23   3      778.44      816.15     89.93 o
   2  23   3      839.17      760.56     88.70 o
   3  23   3       68.02       63.77     61.00 o
   4  23   3       90.69       85.81     67.29 o
   5  23   3      351.18      395.15     78.69 o
  -3  24   3       57.70       66.26     76.13 o
  -2  24   3       52.34       71.38     76.71 o
  -1  24   3       19.08      -49.85     80.87 o
   0  24   3      130.33      162.99     89.62 o
   1  24   3       33.42       67.20     76.72 o
   2  24   3        1.28       21.64     77.48 o
 -17   0   4      355.46      435.39    103.75 o
 -16   0   4     5141.51     5087.52    109.18 o
 -15   0   4     5504.68     5537.04    145.73 o
 -14   0   4      359.53      310.63     78.85 o
 -13   0   4      256.25      253.53     78.51 o
 -12   0   4    30731.90    30772.72    258.15 o
 -11   0   4     5807.04     5811.30    126.00 o
  -8   0   4    80078.45    78323.94   1261.49 o
  -7   0   4       38.60       54.72     23.64 o
  -6   0   4     1234.61     1566.29     31.37 o
  -5   0   4     1160.78     1166.67     27.97 o
  -4   0   4    93834.96    94651.22    633.01 o
  -3   0   4     5193.55     4879.15     42.66 o
  -2   0   4    36568.70    37641.04    229.78 o
  -1   0   4    73819.76    78442.54    645.25 o
   0   0   4   131046.02   130177.63    483.57 o
   1   0   4    26085.83    27949.69     87.43 o
   2   0   4     7916.35     8734.05     50.99 o
   3   0   4    28058.55    31992.65    110.30 o
   4   0   4    30689.42    33656.32    393.34 o
   5   0   4    17073.53    17142.89     66.68 o
   6   0   4    31829.97    34324.42     99.37 o
   7   0   4    36346.37    38079.74    133.29 o
   8   0   4    19367.53    20080.86    145.82 o
   9   0   4     3132.02     3138.16     47.09 o
  10   0   4     2426.55     2198.15     71.33 o
  11   0   4     5702.63     6143.89    132.26 o
  12   0   4     4451.09     4722.13    128.75 o
  13   0   4      207.22      235.03     81.73 o
  14   0   4      269.99      339.10     78.14 o
  15   0   4     1107.83     1284.95     99.62 o
  16   0   4      581.92      664.02     90.39 o
 -17   1   4      193.48      141.78     69.92 o
 -16   1   4      119.74      114.00     65.03 o
 -15   1   4      119.22      103.55     39.99 o
 -14   1   4     1334.84     1339.71     46.56 o
 -13   1   4      714.64      686.15     47.13 o
 -12   1   4      812.08      833.11     63.87 o
 -11   1   4     3110.87     3020.14    105.67 o
  -9   1   4     6752.64     6786.25     99.68 o
  -8   1   4     1265.24     1310.64     37.07 o
  -7   1   4     5493.58     5696.50     63.66 o
  -6   1   4     8162.27     8864.39     53.43 o
  -5   1   4    10395.63    10213.38     54.61 o
  -4   1   4     2849.54     2906.14     24.57 o
  -3   1   4       34.03       61.65     13.09 o
  -2   1   4    56682.42    57808.63    329.76 o
  -1   1   4     4150.41     4450.84     34.03 o
   0   1   4    85227.21    86309.26    312.31 o
   1   1   4     5191.56     6037.75     32.15 o
   2   1   4    12685.98    12544.36     42.15 o
   3   1   4     2417.62     2616.49     22.56 o
   4   1   4      486.00      457.96     13.39 o
   5   1   4     4898.74     4727.21     26.69 o
   6   1   4     8182.26     8392.60     47.04 o
   7   1   4      816.59      835.85     21.84 o
   8   1   4       37.61       69.28     25.00 o
   9   1   4     3134.26     2934.67     57.92 o
  10   1   4     1317.78     1185.79     42.04 o
  11   1   4        5.60       31.61     47.51 o
  12   1   4     1363.07     1283.90     63.55 o
  13   1   4     1699.17     1801.96     72.71 o
  14   1   4       99.64      162.03     51.33 o
  15   1   4        0.61       11.33     42.61 o
  16   1   4      193.96      200.27     48.51 o
 -17   2   4       63.18        5.07     93.89 o
 -16   2   4     1487.84     1488.52     78.25 o
 -15   2   4      982.44      962.50     53.52 o
 -14   2   4       92.16       83.21     34.28 o
 -13   2   4       15.19        1.24     34.55 o
 -12   2   4     5099.58     4903.38     73.54 o
 -11   2   4     2645.44     2680.74     57.01 o
 -10   2   4        0.18       15.30     27.34 o
  -9   2   4      164.23      149.16     20.81 o
  -8   2   4    11107.82    10882.99     56.70 o
  -7   2   4     3541.65     3204.74     32.46 o
  -6   2   4       61.14       12.76     13.38 o
  -5   2   4      243.69      234.92     12.93 o
  -4   2   4      474.22      612.42     15.19 o
  -3   2   4       90.40      190.55     10.80 o
  -2   2   4    11009.96    11830.54     34.56 o
  -1   2   4     7073.81     7393.47     44.48 o
   0   2   4     1320.35     1597.07     16.63 o
   1   2   4       43.93       83.59      9.24 o
   2   2   4     5132.64     6059.53     36.55 o
   3   2   4     9214.72     9592.68     38.02 o
   4   2   4    16508.49    17538.21     98.73 o
   5   2   4      252.61      240.34     16.71 o
   6   2   4      232.29      394.94     17.34 o
   7   2   4      116.21       49.22     16.27 o
   8   2   4     2086.86     1897.11     62.68 o
   9   2   4      245.86      227.78     32.03 o
  10   2   4      605.99      538.62     34.17 o
  11   2   4     1103.77     1203.90     56.15 o
  12   2   4      354.25      342.35     42.31 o
  13   2   4       31.66       -3.63     44.62 o
  14   2   4       83.33       55.12     44.36 o
  15   2   4      187.31      160.97     45.66 o
  16   2   4      278.47      313.40     69.29 o
 -17   3   4     1049.74     1144.22    118.65 o
 -16   3   4       18.72       -1.03     61.17 o
 -15   3   4      514.04      457.99     62.65 o
 -14   3   4     2513.71     2503.81     61.39 o
 -13   3   4     2823.97     2991.65     83.44 o
 -12   3   4      976.87     1112.60     49.93 o
 -11   3   4     2661.94     2540.97     56.12 o
 -10   3   4     5703.06     5784.50     48.14 o
  -9   3   4     6678.93     6754.60     55.06 o
  -8   3   4     2087.96     2150.25     40.47 o
  -7   3   4    12580.02    12555.81    114.21 o
  -6   3   4    22475.53    22786.83    192.84 o
  -5   3   4    13122.74    12252.32     82.63 o
  -4   3   4     1000.62      862.65     13.69 o
  -3   3   4    14620.31    14335.23     75.11 o
  -2   3   4     3455.45     3389.89     32.09 o
  -1   3   4    16781.95    17065.19     47.37 o
   0   3   4     5241.14     5559.24     26.69 o
   1   3   4    14052.94    13859.41     45.94 o
   2   3   4     5324.32     4917.04     23.04 o
   3   3   4     7008.50     7433.80     42.23 o
   4   3   4     1053.78     1140.06     24.10 o
   5   3   4    20198.82    19265.88    196.69 o
   6   3   4     8994.94     9021.27     65.73 o
   7   3   4      565.73      521.27     16.75 o
   8   3   4      998.03     1005.36     24.40 o
   9   3   4     8683.78     8770.38     69.27 o
  10   3   4     7231.31     6898.40     59.43 o
  11   3   4       61.67       69.13     27.24 o
  12   3   4     1162.64     1070.94     49.50 o
  13   3   4     4207.30     4379.47     78.47 o
  14   3   4     2263.53     2034.69     64.23 o
  15   3   4        0.17       -5.65     44.29 o
  16   3   4      541.32      536.90     72.49 o
 -17   4   4       47.56       58.28     65.14 o
 -16   4   4      391.22      401.76     63.06 o
 -15   4   4       41.09       62.02     57.81 o
 -14   4   4      129.83       55.36     56.78 o
 -13   4   4      807.41      705.58     62.92 o
 -12   4   4     3717.11     3828.67     90.09 o
 -11   4   4      575.15      562.26     32.91 o
 -10   4   4       79.48      127.84     25.93 o
  -9   4   4       27.98       34.21     23.66 o
  -8   4   4     1885.26     2237.82     60.26 o
  -7   4   4     3423.48     3575.60    104.05 o
  -6   4   4      561.83      481.14     13.86 o
  -5   4   4    16639.98    17377.14    106.78 o
  -4   4   4    19310.38    19017.31     83.48 o
  -3   4   4     1287.01     1512.99     15.08 o
  -2   4   4      212.36      254.26     12.66 o
  -1   4   4    15580.72    15900.23     42.98 o
   0   4   4    16723.45    16921.89     85.60 o
   1   4   4     1964.25     1917.24     15.77 o
   2   4   4      349.99      302.64      9.00 o
   3   4   4     6167.54     5672.65     36.88 o
   4   4   4     2980.88     2676.84     27.16 o
   5   4   4      187.06      224.91     21.07 o
   6   4   4     1293.09     1212.99     28.13 o
   7   4   4     2706.80     2755.51     26.97 o
   8   4   4     1481.11     1591.76     36.36 o
   9   4   4      444.24      422.46     28.84 o
  10   4   4      210.42      268.68     27.78 o
  11   4   4     1472.19     1333.75     33.43 o
  12   4   4      146.23      183.10     40.71 o
  13   4   4       33.71       42.97     41.83 o
  14   4   4      198.09      229.22     44.16 o
  15   4   4      563.87      631.59    104.04 o
  16   4   4      107.00      133.72     84.79 o
 -17   5   4      347.74      386.27    110.71 o
 -16   5   4       15.40       17.79     59.18 o
 -15   5   4      599.60      489.18     63.27 o
 -14   5   4     3196.30     3230.81     92.01 o
 -13   5   4      758.16      773.96     63.47 o
 -12   5   4       20.17       17.91     27.40 o
 -11   5   4      143.23      147.22     28.59 o
 -10   5   4     5518.37     5422.32     68.32 o
  -9   5   4     2937.45     3123.48     57.57 o
  -8   5   4        4.16       10.81     21.52 o
  -7   5   4     1789.81     1851.10     34.89 o
  -6   5   4     9036.52     8894.93     75.33 o
  -5   5   4      122.91       62.52      8.79 o
  -4   5   4     4736.23     4481.57     32.32 o
  -3   5   4     3382.04     3359.77     24.01 o
  -2   5   4    18604.96    19693.30     91.01 o
  -1   5   4     9400.49    10873.01     53.33 o
   0   5   4     3345.69     3565.07     69.49 o
   1   5   4     1869.77     1703.59     18.78 o
   2   5   4     2107.43     1823.69     31.74 o
   3   5   4     3609.35     3907.37     26.41 o
   4   5   4        3.71        4.63     15.69 o
   5   5   4     2874.14     2591.05     31.91 o
   6   5   4     1579.29     1650.21     43.41 o
   7   5   4       35.47       58.78     14.44 o
   8   5   4      315.16      261.33     21.64 o
   9   5   4     2647.10     2656.88     41.89 o
  10   5   4      579.37      544.09     31.37 o
  11   5   4       98.61       96.04     29.65 o
  12   5   4      746.91      670.38     42.91 o
  13   5   4     1951.10     1894.92     69.84 o
  14   5   4      499.29      464.75     91.92 o
  15   5   4       81.46       18.88     99.63 o
  16   5   4      289.76      342.38    100.38 o
 -16   6   4     1218.44     1204.70     77.67 o
 -15   6   4      683.02      739.70     67.33 o
 -14   6   4       10.29       -0.80     59.00 o
 -13   6   4     1390.05     1447.06     71.49 o
 -12   6   4     2002.81     2098.48     55.51 o
 -11   6   4     1358.25     1330.71     34.17 o
 -10   6   4      231.79      244.04     23.05 o
  -9   6   4     1731.13     1662.68     30.77 o
  -8   6   4    10208.93    10893.10     88.99 o
  -7   6   4     3852.69     4054.34     59.55 o
  -6   6   4       71.85       89.45     22.38 o
  -5   6   4    20249.10    20269.59     78.94 o
  -4   6   4    47705.19    48460.59    334.32 o
  -3   6   4     9319.76     9536.10     95.62 o
  -2   6   4     4196.25     4178.38     33.06 o
  -1   6   4    17428.77    17850.09     79.17 o
   0   6   4    19034.30    20026.06     75.05 o
   1   6   4     4324.88     4255.41     33.95 o
   2   6   4    18513.97    18470.51    171.73 o
   3   6   4    15977.76    14547.39     59.53 o
   4   6   4     8507.31     7712.81     80.93 o
   5   6   4     1780.29     1867.72     30.30 o
   6   6   4     6084.66     5602.05     63.44 o
   7   6   4     5706.22     5443.01     81.27 o
   8   6   4     8651.09     8555.27    118.75 o
   9   6   4      427.29      351.76     27.74 o
  10   6   4     3868.10     3668.16     82.05 o
  11   6   4     4465.65     4443.17     88.92 o
  12   6   4     2452.48     2317.03     55.11 o
  13   6   4       12.88        1.32     37.87 o
  14   6   4     1022.37     1045.53    111.09 o
  15   6   4     2116.56     2299.21    140.93 o
  16   6   4      627.92      583.27    119.45 o
 -16   7   4       31.84      -35.81     93.96 o
 -15   7   4      131.71      190.65     92.38 o
 -14   7   4      130.33      116.69     62.40 o
 -13   7   4     1198.17     1081.71     52.52 o
 -12   7   4      590.76      677.62     39.49 o
 -11   7   4     3209.90     3109.25    112.87 o
 -10   7   4      667.32      605.34     63.16 o
  -9   7   4        3.62       -8.94     50.61 o
  -8   7   4      120.51      126.49     40.17 o
  -7   7   4      389.86      354.08     40.78 o
  -6   7   4      153.74      109.14     18.01 o
  -5   7   4      314.79      418.20     24.62 o
  -4   7   4      519.21      733.10     28.95 o
  -3   7   4        8.17       12.00     13.49 o
  -2   7   4     7628.04     8823.28     52.26 o
  -1   7   4     7759.85     8017.71     45.91 o
   0   7   4       10.77        7.48     20.57 o
   1   7   4     4898.52     5038.12     44.52 o
   2   7   4     3066.27     3001.60     35.93 o
   3   7   4     4478.50     4953.01     37.74 o
   4   7   4     2481.55     2609.68     28.92 o
   5   7   4       14.05       32.41     13.57 o
   6   7   4      181.06      255.46     21.77 o
   7   7   4        0.60       43.73     44.20 o
   8   7   4     2605.30     2510.47     57.07 o
   9   7   4     1661.42     1516.89     39.71 o
  10   7   4      396.26      362.24     60.05 o
  11   7   4      154.62      180.09     56.07 o
  12   7   4      182.24      203.20     38.27 o
  13   7   4      523.95      580.32     65.39 o
  14   7   4      110.08       50.06    101.58 o
  15   7   4       10.69       -3.41    104.22 o
 -16   8   4      594.20      590.41    118.65 o
 -15   8   4      131.18      153.60    104.01 o
 -14   8   4        1.40       -8.22    109.35 o
 -13   8   4      554.56      514.30     67.40 o
 -12   8   4      392.70      409.24     42.47 o
 -11   8   4      775.06      771.24     44.85 o
 -10   8   4        8.03      -31.69     55.89 o
  -9   8   4     1479.34     1414.20     67.82 o
  -8   8   4     2866.03     2841.49     71.64 o
  -7   8   4     4544.17     4621.58     67.69 o
  -6   8   4     1763.48     1910.53     40.68 o
  -5   8   4     1257.09     1138.93     33.22 o
  -4   8   4     3015.18     2612.24     75.27 o
  -3   8   4     9746.83     9521.75     94.63 o
  -2   8   4     4279.25     3901.42     36.71 o
  -1   8   4     8423.77     8440.82    113.10 o
   0   8   4    21155.37    21127.43     76.68 o
   1   8   4     3247.45     3456.55     36.30 o
   2   8   4     6125.18     6052.65     56.63 o
   3   8   4     7156.83     6923.34     58.94 o
   4   8   4     7776.28     7346.18     60.86 o
   5   8   4      560.84      578.24     28.27 o
   6   8   4      610.02      503.87     24.40 o
   7   8   4     3413.80     3324.65     40.12 o
   8   8   4      379.62      382.00     33.13 o
   9   8   4     1020.63     1102.83     34.88 o
  10   8   4      306.67      299.19     59.05 o
  11   8   4      729.41      692.85     74.07 o
  12   8   4      805.72      725.24     43.88 o
  13   8   4        9.13      -33.90     62.18 o
  14   8   4      806.76      823.06     76.19 o
  15   8   4      662.84      639.66    122.88 o
 -16   9   4       19.13     -118.37    118.37 o
 -15   9   4      586.91      579.93    122.64 o
 -14   9   4     3441.79     3723.70    161.62 o
 -13   9   4     1958.16     2000.90    122.54 o
 -12   9   4      422.41      472.47     41.08 o
 -11   9   4      166.42      182.80     49.60 o
 -10   9   4     9683.69     9715.59    494.77 o
  -9   9   4     1638.69     1528.80     60.52 o
  -8   9   4      599.52      577.76     44.85 o
  -7   9   4     2095.24     1793.67     44.54 o
  -6   9   4     9084.68     8760.73     84.76 o
  -5   9   4      319.54      376.58     23.93 o
  -4   9   4      274.53      302.37     18.01 o
  -3   9   4     3738.97     3459.36     56.91 o
  -2   9   4    11644.73    10640.69     52.73 o
  -1   9   4     3255.79     3197.28     44.53 o
   0   9   4     1005.31     1130.16     28.53 o
   1   9   4     6097.36     5416.02     64.62 o
   2   9   4      979.83      803.44     27.54 o
   3   9   4     1627.59     1640.97     38.60 o
   4   9   4     2129.48     2152.16     32.83 o
   5   9   4     4264.28     4255.38     34.89 o
   6   9   4     3547.04     2965.61     52.29 o
   7   9   4     2310.99     2165.71     36.82 o
   8   9   4     4151.96     3859.77     58.57 o
   9   9   4     7758.63     7327.62    146.82 o
  10   9   4     3671.93     3798.89     92.51 o
  11   9   4      267.92      244.29     58.94 o
  12   9   4      871.57      877.78     64.85 o
  13   9   4     2584.59     2468.21     88.84 o
  14   9   4     1390.79     1553.96     87.70 o
  15   9   4       44.22       86.62    112.72 o
 -15  10   4      247.12      177.05     99.30 o
 -14  10   4       44.41       69.79    103.24 o
 -13  10   4      208.70      150.26    112.33 o
 -12  10   4      154.73      138.10     47.98 o
 -11  10   4      684.68      575.15     45.94 o
 -10  10   4       71.08      114.01     52.09 o
  -9  10   4     3024.72     3244.38     73.58 o
  -8  10   4     1147.30     1144.74     50.15 o
  -7  10   4      331.15      359.88     22.93 o
  -6  10   4       35.88       40.87     22.24 o
  -5  10   4     1465.63     1422.56     32.63 o
  -4  10   4       12.36       24.94     13.34 o
  -3  10   4     1730.45     1546.46     31.35 o
  -2  10   4     1426.81     1491.27     31.59 o
  -1  10   4      963.78     1011.46     46.05 o
   0  10   4     5577.91     5759.02     56.57 o
   1  10   4      244.27      182.55     28.50 o
   2  10   4      799.48      827.42     34.91 o
   3  10   4     3001.33     3145.35     41.05 o
   4  10   4     4029.18     4175.33     43.38 o
   5  10   4      359.56      314.00     11.89 o
   6  10   4      210.33      211.46     19.61 o
   7  10   4     1056.83      966.58     34.74 o
   8  10   4      161.75      169.96     29.01 o
   9  10   4      835.67      759.22     38.23 o
  10  10   4        9.61      -28.69     59.64 o
  11  10   4       73.93       84.55     53.68 o
  12  10   4      145.58      112.67     65.91 o
  13  10   4        6.77        5.31     60.91 o
  14  10   4       50.37       -9.99     67.08 o
  15  10   4       95.99      160.67     96.27 o
 -15  11   4      303.54      346.47    128.72 o
 -14  11   4     1033.20     1314.40    138.01 o
 -13  11   4      527.38      336.66    107.21 o
 -12  11   4      251.43      281.76     68.90 o
 -11  11   4     2178.51     1972.22     92.95 o
 -10  11   4     5189.41     5865.81    109.77 o
  -9  11   4      505.10      441.99     50.50 o
  -8  11   4      316.32      304.29     20.36 o
  -7  11   4     1516.24     1342.83     47.63 o
  -6  11   4     1820.93     1671.93     47.20 o
  -5  11   4      531.94      552.05     28.64 o
  -4  11   4     1276.22     1295.88     25.40 o
  -3  11   4      651.83      763.28     26.19 o
  -2  11   4     1707.30     1542.43     35.34 o
  -1  11   4      840.27      767.30     30.79 o
   0  11   4     1535.44     1432.61     36.25 o
   1  11   4     5499.36     5812.17     58.76 o
   2  11   4    10256.60    10491.79    108.16 o
   3  11   4     1579.63     1430.69     41.29 o
   4  11   4        5.95       -0.39     22.55 o
   5  11   4     2421.48     2417.91     43.42 o
   6  11   4     4566.27     4158.97     85.65 o
   7  11   4      766.42      658.11     38.18 o
   8  11   4       14.69       -9.81     28.37 o
   9  11   4     2214.20     1951.04    105.97 o
  10  11   4     1266.08     1194.54     71.74 o
  11  11   4      231.64      232.71     63.13 o
  12  11   4        2.31       20.58     55.45 o
  13  11   4      617.89      700.18     77.11 o
  14  11   4      498.53      486.84     73.35 o
 -15  12   4      725.90      659.81    120.81 o
 -14  12   4      132.52      191.59    122.93 o
 -13  12   4      680.61      583.26    120.51 o
 -12  12   4     1161.62     1316.25     90.97 o
 -11  12   4      646.14      571.88     71.37 o
 -10  12   4       23.51       12.93     55.92 o
  -9  12   4     2987.40     2974.11     76.10 o
  -8  12   4     5650.72     5831.63    115.07 o
  -7  12   4     2089.29     1990.34     67.83 o
  -6  12   4      125.50      148.28     26.52 o
  -5  12   4     3612.98     3545.79     62.92 o
  -4  12   4     5471.06     5471.36     44.82 o
  -3  12   4     3943.26     4300.06     43.65 o
  -2  12   4      193.30      169.04     26.37 o
  -1  12   4     9243.26     9554.78     70.31 o
   0  12   4    15155.46    15734.22     99.74 o
   1  12   4     4720.58     4801.17     78.19 o
   2  12   4      113.00      115.34     32.92 o
   3  12   4     7171.34     7497.81     72.78 o
   4  12   4     7873.33     8079.41     98.85 o
   5  12   4     2513.09     2303.91     60.81 o
   6  12   4      718.09      643.06     42.74 o
   7  12   4     5429.40     5365.14     90.97 o
   8  12   4     4410.85     4382.46     60.44 o
   9  12   4      157.52      222.55     54.34 o
  10  12   4      552.83      558.54     64.86 o
  11  12   4     1705.53     1642.49     80.23 o
  12  12   4     2003.36     2183.47     90.89 o
  13  12   4        1.37       57.83     66.81 o
  14  12   4      391.93      385.05     77.79 o
 -14  13   4      101.99       66.10    107.48 o
 -13  13   4       27.50       82.22     71.53 o
 -12  13   4       43.19        8.14     74.25 o
 -11  13   4       11.40      -18.67     53.54 o
 -10  13   4      436.65      364.23     59.00 o
  -9  13   4      832.02      837.35     59.82 o
  -8  13   4      198.27      207.53     49.38 o
  -7  13   4      451.80      423.87     50.20 o
  -6  13   4      357.20      379.84     41.35 o
  -5  13   4       12.34        0.77     15.68 o
  -4  13   4      232.64      207.55     25.07 o
  -3  13   4     2050.01     1870.94     40.52 o
  -2  13   4     3285.31     3442.27     50.06 o
  -1  13   4     2279.49     2242.62     45.53 o
   0  13   4        7.42       -9.46     34.20 o
   1  13   4      218.21      188.50     34.56 o
   2  13   4      554.77      570.72     39.66 o
   3  13   4      488.47      424.13     38.05 o
   4  13   4       54.37       84.76     46.40 o
   5  13   4      867.77      901.38     59.49 o
   6  13   4      257.14      306.27     54.85 o
   7  13   4        7.94      -36.30     51.25 o
   8  13   4        3.06       23.04     33.65 o
   9  13   4      141.18      156.13     39.29 o
  10  13   4        7.65      -30.10     40.76 o
  11  13   4        1.22       31.08     67.87 o
  12  13   4      233.38      251.67     67.93 o
  13  13   4      296.23      311.18     72.85 o
 -14  14   4        8.48      -17.54    130.06 o
 -13  14   4      582.51      583.70     81.17 o
 -12  14   4     1458.60     1650.39     93.95 o
 -11  14   4      428.24      416.49     57.71 o
 -10  14   4       84.28       64.61     50.73 o
  -9  14   4     1143.17     1125.70     67.35 o
  -8  14   4     2767.65     2908.39     75.28 o
  -7  14   4     1176.72     1264.98     51.78 o
  -6  14   4       57.01       22.61     37.53 o
  -5  14   4     3333.30     3190.45     64.95 o
  -4  14   4     5101.60     5028.23     50.14 o
  -3  14   4      916.74     1004.76     37.61 o
  -2  14   4      180.18      188.39     36.21 o
  -1  14   4     3298.30     3224.08     55.87 o
   0  14   4     3199.47     3304.12     61.96 o
   1  14   4      493.50      414.36     38.25 o
   2  14   4      406.87      383.08     39.23 o
   3  14   4     4145.86     4283.33     66.54 o
   4  14   4     2724.50     2752.53     74.56 o
   5  14   4      335.47      281.14     53.40 o
   6  14   4      266.60      243.07     52.07 o
   7  14   4     3079.24     3069.12    192.63 o
   8  14   4     1548.73     1648.03     52.28 o
   9  14   4       35.04       62.41     39.80 o
  10  14   4      341.68      325.21     52.11 o
  11  14   4      860.98      885.71     80.24 o
  12  14   4      445.24      448.22     80.99 o
  13  14   4        6.28      -11.28     73.03 o
 -13  15   4      378.61      413.27     78.20 o
 -12  15   4       27.45       30.95     63.12 o
 -11  15   4     1392.97     1511.57     83.64 o
 -10  15   4     1902.18     1926.17     76.84 o
  -9  15   4      965.98     1109.96     64.91 o
  -8  15   4        0.70      -14.73     43.34 o
  -7  15   4     1982.92     2032.34     58.83 o
  -6  15   4     5889.65     5726.44    115.17 o
  -5  15   4     2384.23     2595.49     60.54 o
  -4  15   4      417.55      466.63     31.79 o
  -3  15   4     2127.00     2169.06     47.89 o
  -2  15   4    10321.56    10056.36     82.42 o
  -1  15   4     8062.87     8332.67    102.05 o
   0  15   4     1507.71     1569.60     53.69 o
   1  15   4     4300.17     4408.94     92.24 o
   2  15   4     3133.82     3132.37     63.08 o
   3  15   4     1241.39     1128.93     47.97 o
   4  15   4      704.36      697.00     58.85 o
   5  15   4     3945.49     3911.58    145.75 o
   6  15   4     4787.62     4799.41     72.67 o
   7  15   4      417.14      348.80     42.65 o
   8  15   4     1173.15     1317.19     53.69 o
   9  15   4     2702.36     2815.47     89.92 o
  10  15   4     1769.85     1781.77     67.64 o
  11  15   4       86.93       43.93     71.20 o
  12  15   4      513.37      530.29     78.55 o
 -13  16   4      180.44      150.23     85.38 o
 -12  16   4      150.95      128.19     66.66 o
 -11  16   4      464.30      480.88     69.75 o
 -10  16   4      164.06      212.85     57.51 o
  -9  16   4      258.23      251.79     50.36 o
  -8  16   4      604.22      584.10     47.77 o
  -7  16   4      277.35      251.59     46.47 o
  -6  16   4      142.27       82.74     45.30 o
  -5  16   4      104.25      106.16     44.73 o
  -4  16   4       53.52       56.39     43.61 o
  -3  16   4     1225.45     1026.80     43.76 o
  -2  16   4       42.59       -4.82     36.92 o
  -1  16   4     3324.14     3699.88    124.79 o
   0  16   4      311.37      224.98     46.16 o
   1  16   4      426.25      339.77     40.71 o
   2  16   4      518.03      502.84     45.51 o
   3  16   4      384.21      465.63     47.77 o
   4  16   4       36.32       25.83     52.29 o
   5  16   4      134.05      121.37     54.93 o
   6  16   4       21.77       22.65     54.00 o
   7  16   4      371.19      380.38     45.64 o
   8  16   4      112.19      143.80     42.71 o
   9  16   4        2.00       -9.80     57.43 o
  10  16   4       28.38       38.66     54.82 o
  11  16   4      162.23      177.32     74.60 o
  12  16   4       60.75       83.83     81.15 o
 -12  17   4        8.84       -8.32     68.39 o
 -11  17   4      305.36      352.91     56.33 o
 -10  17   4      296.36      248.32     51.68 o
  -9  17   4      354.08      373.45     49.19 o
  -8  17   4       63.08       83.19     45.84 o
  -7  17   4      195.37      244.11     48.21 o
  -6  17   4     1327.76     1231.23     73.55 o
  -5  17   4     1142.13     1214.11     56.40 o
  -4  17   4      311.51      357.10     44.62 o
  -3  17   4     1132.42     1179.83     64.01 o
  -2  17   4      497.49      473.88     45.82 o
  -1  17   4      112.96       96.07     42.55 o
   0  17   4      122.48      193.68     43.90 o
   1  17   4       76.06      123.69     39.47 o
   2  17   4     1111.75      923.82     52.22 o
   3  17   4        9.33       22.88     40.33 o
   4  17   4      454.33      488.79     57.29 o
   5  17   4      675.61      761.22     68.33 o
   6  17   4      514.47      541.78     93.83 o
   7  17   4       94.76      125.60     59.21 o
   8  17   4       48.92       48.69     61.80 o
   9  17   4      590.07      675.16     98.98 o
  10  17   4      330.95      355.81     59.32 o
  11  17   4        3.80      -31.06     67.80 o
 -11  18   4      962.62     1099.23     63.75 o
 -10  18   4       13.23       14.83     44.45 o
  -9  18   4      558.70      549.56     54.50 o
  -8  18   4     1446.81     1443.35     59.33 o
  -7  18   4     1025.39      932.35     54.00 o
  -6  18   4       20.72       -9.93     47.32 o
  -5  18   4     1866.51     1940.39     61.27 o
  -4  18   4     2567.59     2511.13     62.26 o
  -3  18   4     1224.75     1069.18     61.12 o
  -2  18   4        5.10       -9.76     40.98 o
  -1  18   4     1749.44     1851.65     60.00 o
   0  18   4     1018.20     1085.67     49.01 o
   1  18   4      278.49      330.25     41.40 o
   2  18   4      410.46      374.56     46.43 o
   3  18   4     2805.02     2822.62     68.53 o
   4  18   4     1555.16     1447.55     74.78 o
   5  18   4      105.91      135.97     59.78 o
   6  18   4      636.88      641.73     68.51 o
   7  18   4     2010.80     1961.07    101.50 o
   8  18   4     1189.37     1285.50    125.11 o
   9  18   4       52.69       27.05     66.34 o
  10  18   4      161.22      185.98     54.62 o
 -10  19   4      123.28      159.02     51.41 o
  -9  19   4      189.02      217.07     55.53 o
  -8  19   4       18.48       48.90     49.56 o
  -7  19   4      139.86      100.79     49.05 o
  -6  19   4      345.10      374.49     56.78 o
  -5  19   4      301.23      321.55     49.90 o
  -4  19   4       95.73       56.10     43.95 o
  -3  19   4        2.40      -49.17     66.47 o
  -2  19   4       26.31       40.09     66.20 o
  -1  19   4      138.76      144.99     45.92 o
   0  19   4      552.67      488.60     45.87 o
   1  19   4      211.46      135.49     42.18 o
   2  19   4       59.49       79.86     40.71 o
   3  19   4      110.33       91.59     58.15 o
   4  19   4        2.19       51.40     59.87 o
   5  19   4       24.16       47.47     60.08 o
   6  19   4        5.83      -28.99     65.06 o
   7  19   4       63.63       60.94     62.42 o
   8  19   4      141.72      118.61     64.31 o
   9  19   4       67.29       94.28     69.39 o
  10  19   4       16.90      -44.45     82.24 o
 -10  20   4        9.69       52.23     50.99 o
  -9  20   4      428.12      472.96     58.07 o
  -8  20   4      481.12      482.70     56.12 o
  -7  20   4      331.50      337.66     54.73 o
  -6  20   4        3.21       31.40     49.84 o
  -5  20   4      379.26      380.45     54.88 o
  -4  20   4     1163.11     1208.47     71.48 o
  -3  20   4      626.88      583.52     78.36 o
  -2  20   4      265.81      251.22     70.69 o
  -1  20   4     1461.28     1358.60    132.00 o
   0  20   4     2008.89     2038.85     59.57 o
   1  20   4      378.97      337.20     45.27 o
   2  20   4      215.23      153.53     50.68 o
   3  20   4      499.60      486.15     65.64 o
   4  20   4      871.91      897.61     73.99 o
   5  20   4       95.79       53.25     62.73 o
   6  20   4      199.50      150.45     69.54 o
   7  20   4      405.10      297.40     71.12 o
   8  20   4      392.17      423.05     71.32 o
   9  20   4       82.76      104.74     65.72 o
  -8  21   4       41.96       41.03     50.14 o
  -7  21   4      647.67      588.87     56.54 o
  -6  21   4     1159.74     1099.55     62.63 o
  -5  21   4      725.50      770.62     59.86 o
  -4  21   4        1.04       11.38     58.22 o
  -3  21   4      563.81      455.72     68.90 o
  -2  21   4      530.92      608.38     77.59 o
  -1  21   4       70.58      106.44     54.33 o
   0  21   4        4.98       27.26     54.50 o
   1  21   4      613.97      594.65     62.27 o
   2  21   4     1083.37     1051.93     63.19 o
   3  21   4      362.69      374.10     69.78 o
   4  21   4       85.71       58.87     59.81 o
   5  21   4     1128.13     1016.74    159.85 o
   6  21   4      783.36      778.98     83.39 o
   7  21   4       82.11       77.59     67.67 o
   8  21   4      161.02      145.59     68.57 o
  -7  22   4       33.27       34.81     52.83 o
  -6  22   4        5.01        7.47     51.07 o
  -5  22   4       32.38       35.20     57.90 o
  -4  22   4       35.10      -19.06     59.61 o
  -3  22   4        0.13        2.48     57.09 o
  -2  22   4       12.75       25.07     62.41 o
  -1  22   4       25.31       66.48     61.30 o
   0  22   4       15.38       44.95     76.51 o
   1  22   4        0.88        3.88     71.05 o
   2  22   4        2.43       44.14     52.75 o
   3  22   4       29.47       30.30     54.38 o
   4  22   4       53.03        4.97     71.12 o
   5  22   4        0.01      118.60     66.99 o
   6  22   4       17.10       11.94     70.44 o
  -5  23   4       30.99       68.31     62.90 o
  -4  23   4       55.50       86.98     63.50 o
  -3  23   4      348.03      395.08     66.99 o
  -2  23   4      667.57      788.43     88.15 o
  -1  23   4      367.56      397.46     82.54 o
   0  23   4       18.61       51.56     74.45 o
   1  23   4      835.32      862.49     89.43 o
   2  23   4     1097.29     1203.39     93.15 o
   3  23   4      474.61      537.84     65.40 o
   4  23   4        8.51       13.79     72.93 o
  -2  24   4       42.02      -32.64     82.89 o
  -1  24   4      608.29      794.16     93.28 o
   0  24   4     1034.69     1123.79    191.77 o
   1  24   4      512.56      460.58     84.20 o
 -17   1   5     1451.41     1347.11     84.15 o
 -16   1   5       25.70       12.95     62.99 o
 -15   1   5      929.82      929.21     45.55 o
 -14   1   5     2444.78     2692.54     53.98 o
 -13   1   5     4279.56     3884.74     58.58 o
 -12   1   5      681.59      644.16     50.59 o
 -11   1   5     4039.34     3934.91    120.35 o
 -10   1   5    13286.51    14119.39    174.29 o
  -9   1   5    10613.19     9961.15    135.46 o
  -8   1   5     3558.23     3847.40     57.83 o
  -7   1   5     7297.30     7591.81     46.88 o
  -6   1   5     7490.09     6840.52     47.85 o
  -5   1   5      296.43      226.01     16.60 o
  -4   1   5      650.37      722.96     20.50 o
  -3   1   5    28080.79    29539.69     88.13 o
  -2   1   5     5826.23     5661.83     27.43 o
  -1   1   5    26402.50    26299.05     87.64 o
   0   1   5        8.09       61.76      7.40 o
   1   1   5      583.27      607.02      9.36 o
   2   1   5     2639.98     3592.98     19.84 o
   3   1   5     4891.57     5262.65     41.32 o
   4   1   5     3961.70     3507.97     39.24 o
   5   1   5    19897.96    22056.46     86.41 o
   6   1   5     9668.21    10263.94     51.85 o
   7   1   5     2134.30     2019.77     43.16 o
   8   1   5      349.61      292.61     36.74 o
   9   1   5     2057.46     2145.97     64.58 o
  10   1   5     4106.64     4032.74     97.99 o
  11   1   5       15.25       45.35     48.91 o
  12   1   5     2670.39     2734.96     79.78 o
  13   1   5     1143.62     1277.94     68.72 o
  14   1   5      994.47     1045.02     66.31 o
  15   1   5      141.10       90.69     48.32 o
  16   1   5      355.86      352.75     51.33 o
 -17   2   5      478.83      370.82    102.88 o
 -16   2   5     1438.91     1582.24     83.56 o
 -15   2   5     1085.06      997.29     69.24 o
 -14   2   5       24.65       33.51     33.00 o
 -13   2   5     2529.24     2281.64     49.93 o
 -12   2   5     9849.36    10200.44     94.33 o
 -11   2   5     5353.86     5315.31    101.43 o
 -10   2   5     1110.12     1058.43     34.95 o
  -9   2   5     4242.28     4029.81     45.41 o
  -8   2   5     3175.43     3201.78     49.62 o
  -7   2   5     5905.19     6155.22     64.42 o
  -6   2   5      356.83      342.44     16.19 o
  -5   2   5    28275.26    29512.30    139.56 o
  -4   2   5    50961.53    51192.73    198.07 o
  -3   2   5     9207.18     9670.93     36.34 o
  -2   2   5     2489.50     2644.90     19.68 o
  -1   2   5    23753.61    24774.34    125.35 o
   0   2   5    29906.51    30958.67    117.96 o
   1   2   5     4775.66     4839.67     27.67 o
   2   2   5     1478.62     1308.54     16.00 o
   3   2   5     6597.27     7061.38     25.81 o
   4   2   5    36234.86    37022.58     77.61 o
   5   2   5       88.89       54.97     12.82 o
   6   2   5    14120.39    13867.64     74.01 o
   7   2   5     4399.06     4464.57     38.30 o
   8   2   5     8332.82     8284.72     59.87 o
   9   2   5      303.29      307.92     44.85 o
  10   2   5     2065.28     2054.13     97.37 o
  11   2   5     2768.22     2870.58    108.57 o
  12   2   5     1600.27     1595.51     57.82 o
  13   2   5       17.69      -25.18     45.35 o
  14   2   5      774.82      821.65     53.23 o
  15   2   5     1205.25     1312.94     61.83 o
  16   2   5      461.33      440.92     72.38 o
 -17   3   5       27.86      -28.86     66.14 o
 -16   3   5       43.74       35.58     62.78 o
 -15   3   5        7.22      -28.65     58.27 o
 -14   3   5      314.55      355.19     61.86 o
 -13   3   5        1.10      -35.82     57.37 o
 -12   3   5      147.27      114.71     58.31 o
 -11   3   5     1691.53     1604.63     54.05 o
 -10   3   5      316.61      343.64     18.73 o
  -9   3   5       17.01       14.34     14.54 o
  -8   3   5       44.82       20.18     14.87 o
  -7   3   5      368.87      414.67     18.15 o
  -6   3   5     1138.64     1590.12     24.61 o
  -5   3   5    24658.42    24387.62    173.12 o
  -4   3   5     1066.13     1183.86     18.54 o
  -3   3   5     4573.08     4385.35     25.73 o
  -2   3   5     4213.72     4317.31     26.75 o
  -1   3   5    20710.52    23346.52     86.63 o
   0   3   5       64.48      149.18     12.04 o
   1   3   5      153.06      156.97     10.55 o
   2   3   5      976.37      764.83     12.19 o
   3   3   5     2594.57     2784.59     25.48 o
   4   3   5       13.34       95.81     14.67 o
   5   3   5        1.48       45.69     11.42 o
   6   3   5        0.15       20.85      8.58 o
   7   3   5      664.79      600.28     16.46 o
   8   3   5      373.48      363.10     21.17 o
   9   3   5      113.98      116.22     25.26 o
  10   3   5        0.44       27.58     28.24 o
  11   3   5        0.92      -11.80     25.38 o
  12   3   5       56.76       56.32     40.54 o
  13   3   5       37.82       91.39     42.75 o
  14   3   5       29.98      -26.65     44.79 o
  15   3   5        5.37       19.71     45.66 o
  16   3   5        1.29       19.45     64.27 o
 -17   4   5      413.73      384.56     70.86 o
 -16   4   5     1370.42     1305.09     79.53 o
 -15   4   5      936.02      916.43     71.15 o
 -14   4   5        0.53       33.23     57.20 o
 -13   4   5     1952.39     2091.52     79.21 o
 -12   4   5     1289.18     1383.41     53.09 o
 -11   4   5      864.03      791.58     35.69 o
 -10   4   5      688.89      714.17     30.65 o
  -9   4   5     5767.72     5940.09     86.56 o
  -8   4   5    20113.19    20073.85    146.47 o
  -7   4   5     7188.46     7195.75     58.35 o
  -6   4   5      716.77      677.86     17.77 o
  -5   4   5     9707.00    10373.79     51.91 o
  -4   4   5    31039.93    29546.74     93.96 o
  -3   4   5    13012.76    14118.35     72.25 o
  -2   4   5      253.03      220.26     12.14 o
  -1   4   5    23354.93    24424.05    101.22 o
   0   4   5    27474.21    26879.79     76.27 o
   1   4   5    11837.99    11218.67     46.66 o
   2   4   5      232.10      249.07     12.19 o
   3   4   5    18074.18    17457.06    123.92 o
   4   4   5    17359.75    17966.50     83.55 o
   5   4   5      526.64      444.32     23.78 o
   6   4   5     2269.83     1845.06     33.32 o
   7   4   5     6816.36     6476.28     56.52 o
   8   4   5     7986.63     7868.21     73.33 o
   9   4   5      214.83      218.85     20.88 o
  10   4   5     1466.36     1474.44     33.67 o
  11   4   5     4371.88     4145.57     87.40 o
  12   4   5     3291.74     3296.90     69.35 o
  13   4   5       57.71       79.88     42.09 o
  14   4   5      767.00      694.45     62.08 o
  15   4   5     1225.87     1135.27    108.96 o
  16   4   5      576.55      624.60    105.54 o
 -17   5   5      551.08      632.27     78.16 o
 -16   5   5       27.86       -3.55     65.96 o
 -15   5   5      614.50      676.52     72.81 o
 -14   5   5     2271.06     2206.75     86.10 o
 -13   5   5     2153.47     2168.06     60.70 o
 -12   5   5      440.51      425.93     31.57 o
 -11   5   5     4278.90     4297.87     70.30 o
 -10   5   5     1885.60     1750.85     36.56 o
  -9   5   5      359.10      392.98     25.19 o
  -8   5   5      156.74      139.71     11.43 o
  -7   5   5     5476.45     5344.33     39.42 o
  -6   5   5    13404.74    13120.08     53.57 o
  -5   5   5     7899.30     7555.08     47.14 o
  -4   5   5      948.91      885.33     17.76 o
  -3   5   5     6352.87     5636.26     40.08 o
  -2   5   5     6819.53     6512.00     32.93 o
  -1   5   5      781.67      735.75     14.93 o
   0   5   5      968.99     1154.23     21.09 o
   1   5   5    46993.32    47147.23    184.55 o
   2   5   5    29328.09    27982.94    107.91 o
   3   5   5     1957.00     1796.51     34.19 o
   4   5   5      748.79      808.64     21.45 o
   5   5   5     6133.49     5723.63     55.16 o
   6   5   5     7533.73     7463.64     64.35 o
   7   5   5      906.11     1007.20     31.27 o
   8   5   5     2493.35     2346.67     49.85 o
   9   5   5     3677.40     3810.91     51.94 o
  10   5   5     4179.06     3931.28    146.50 o
  11   5   5     1001.45      832.98     58.25 o
  12   5   5      869.09      824.34     44.30 o
  13   5   5     2600.19     2559.63    116.37 o
  14   5   5     1129.94     1069.36     64.85 o
  15   5   5        5.36        1.08     84.05 o
 -16   6   5       18.21       18.06     63.69 o
 -15   6   5        0.46       -0.97     63.97 o
 -14   6   5       76.70       98.33     65.72 o
 -13   6   5      257.11      218.54     43.49 o
 -12   6   5       51.24      126.33     41.57 o
 -11   6   5     2096.99     2084.47     55.58 o
 -10   6   5      371.22      336.44     23.89 o
  -9   6   5      408.83      359.64     23.19 o
  -8   6   5     1588.72     1674.21     62.79 o
  -7   6   5      108.03       73.54     20.87 o
  -6   6   5       14.22       48.19      9.57 o
  -5   6   5        1.73        7.81     11.59 o
  -4   6   5     1407.68     1086.70     18.48 o
  -3   6   5     2043.54     2452.40     25.95 o
  -2   6   5      387.65      510.08     22.84 o
  -1   6   5     6281.57     6393.89     37.71 o
   0   6   5     3466.86     3345.49     28.56 o
   1   6   5       33.82       11.48     12.70 o
   2   6   5     5514.81     5540.28     38.17 o
   3   6   5     2506.19     2619.18     41.75 o
   4   6   5     1262.71     1165.03     15.67 o
   5   6   5      110.78       62.58      9.50 o
   6   6   5      151.03       79.44     22.37 o
   7   6   5        1.97      -13.62     30.61 o
   8   6   5       64.14       82.86     32.74 o
   9   6   5      282.47      299.62     31.20 o
  10   6   5      751.16      741.14     42.44 o
  11   6   5      327.12      240.56     49.01 o
  12   6   5      220.54      230.53     53.79 o
  13   6   5       20.59        3.96     39.77 o
  14   6   5       82.09       85.73     88.64 o
  15   6   5        0.14      -13.78     88.49 o
 -16   7   5       51.20       48.96    103.41 o
 -15   7   5     1322.86     1346.53    130.73 o
 -14   7   5     3616.49     3786.23     78.74 o
 -13   7   5     1821.76     1767.45     49.38 o
 -12   7   5      120.10      145.20     36.74 o
 -11   7   5     1793.97     1856.90     47.01 o
 -10   7   5     5188.40     4993.77    134.85 o
  -9   7   5     1765.46     1707.15    102.97 o
  -8   7   5      336.56      293.19     53.51 o
  -7   7   5     8355.70     8323.42     83.23 o
  -6   7   5    11733.08    11314.96    127.62 o
  -5   7   5     7993.04     7815.88     67.49 o
  -4   7   5      905.30     1015.59     20.43 o
  -3   7   5    31942.37    32343.15    256.30 o
  -2   7   5    18200.01    17507.96    119.31 o
  -1   7   5    13594.38    12905.11     64.30 o
   0   7   5      633.29      707.81     24.56 o
   1   7   5    32792.24    32116.29     84.26 o
   2   7   5    16210.63    15227.90     66.27 o
   3   7   5     3722.24     3733.93     57.89 o
   4   7   5     1767.48     1816.66     36.23 o
   5   7   5     9784.71     8756.97     52.24 o
   6   7   5     4467.70     4406.70     43.02 o
   7   7   5     1422.84     1357.58     86.07 o
   8   7   5     1842.92     1878.58     63.03 o
   9   7   5    12743.10    12668.17    119.91 o
  10   7   5     6427.46     6182.18     94.47 o
  11   7   5      276.07      347.01     58.07 o
  12   7   5      503.99      520.53     58.40 o
  13   7   5     3034.20     3324.62     91.20 o
  14   7   5     1292.75     1313.30     72.21 o
  15   7   5        0.04       27.92     94.53 o
 -16   8   5      934.04      795.67    127.21 o
 -15   8   5     1229.08     1465.51    137.57 o
 -14   8   5      189.71      106.68    112.28 o
 -13   8   5      173.89      145.04     54.79 o
 -12   8   5     2834.30     2669.14     67.32 o
 -11   8   5     4212.29     4342.29     98.82 o
 -10   8   5        0.42       21.02     47.29 o
  -9   8   5     1390.00     1675.66    110.83 o
  -8   8   5     5420.76     5270.43     76.84 o
  -7   8   5     9582.28     9729.65    107.68 o
  -6   8   5       89.73      190.99     23.55 o
  -5   8   5      640.59      424.24     38.80 o
  -4   8   5     5343.43     5369.87     35.69 o
  -3   8   5    10992.53    10826.39     72.28 o
  -2   8   5       21.59       66.44     21.89 o
  -1   8   5     3303.78     2560.47     45.02 o
   0   8   5     9117.23     8637.61     65.16 o
   1   8   5     9498.91     9734.75     78.08 o
   2   8   5      927.51      766.96     26.80 o
   3   8   5     9679.28     8672.27     76.03 o
   4   8   5     1339.85     1162.66     24.67 o
   5   8   5     1144.15     1121.56     22.19 o
   6   8   5       99.67      168.26     27.06 o
   7   8   5     2693.39     2470.67     95.26 o
   8   8   5     3063.23     3076.32     57.81 o
   9   8   5      497.05      508.62     35.65 o
  10   8   5     2255.73     2280.05     45.18 o
  11   8   5     2097.43     2060.08     76.64 o
  12   8   5      518.60      614.64     61.55 o
  13   8   5       14.77       -6.38     58.67 o
  14   8   5      439.86      403.01     68.36 o
  15   8   5      907.50      956.65    127.83 o
 -16   9   5       25.58       25.89    112.71 o
 -15   9   5      194.10      224.96    116.24 o
 -14   9   5      236.69      169.82     99.94 o
 -13   9   5       73.94       96.00     52.87 o
 -12   9   5       38.73       26.71     38.56 o
 -11   9   5       32.54      -11.02     49.51 o
 -10   9   5      582.10      662.72     74.76 o
  -9   9   5      127.35       90.69     36.16 o
  -8   9   5        1.11       -9.05     42.78 o
  -7   9   5     1106.89     1159.45     31.45 o
  -6   9   5      579.81      626.60     34.21 o
  -5   9   5      383.58      422.75     26.40 o
  -4   9   5      883.94      777.11     19.45 o
  -3   9   5      138.06      141.52     18.61 o
  -2   9   5       30.07       58.11     22.56 o
  -1   9   5      578.09      623.22     27.22 o
   0   9   5      981.90     1149.28     25.17 o
   1   9   5      133.87      157.67     23.30 o
   2   9   5     2992.10     3381.69     46.78 o
   3   9   5     1785.91     1591.89     47.54 o
   4   9   5        7.32       40.93     33.15 o
   5   9   5      165.49      139.44     16.23 o
   6   9   5       70.88       65.88     20.94 o
   7   9   5      205.18      175.19     30.62 o
   8   9   5       81.50       91.00     34.81 o
   9   9   5        5.25       -0.21     30.05 o
  10   9   5      591.16      604.81     63.44 o
  11   9   5       68.66       98.25     52.66 o
  12   9   5        9.93       37.82     59.07 o
  13   9   5      116.89      110.80     64.99 o
  14   9   5      160.17      200.61     70.91 o
  15   9   5        3.94       22.41     70.19 o
 -15  10   5      775.73      917.52    116.89 o
 -14  10   5       17.21       93.97    109.83 o
 -13  10   5      379.58      368.00    106.48 o
 -12  10   5     1125.99     1080.55     49.68 o
 -11  10   5     2798.12     2837.53    136.73 o
 -10  10   5       49.24       31.04     41.15 o
  -9  10   5     2741.92     2806.29     57.21 o
  -8  10   5     4373.84     4182.81     59.46 o
  -7  10   5     3740.16     3627.35     59.53 o
  -6  10   5     1710.62     1543.01     34.93 o
  -5  10   5     4013.13     3880.40     64.07 o
  -4  10   5     3115.66     3198.37     30.87 o
  -3  10   5     4034.52     4042.40     43.54 o
  -2  10   5      516.61      414.15     26.34 o
  -1  10   5     3493.58     3046.79     40.25 o
   0  10   5     5181.95     5283.81     49.03 o
   1  10   5     2861.28     3159.00     60.55 o
   2  10   5      261.32      170.74     27.95 o
   3  10   5    10350.55     9954.50     94.32 o
   4  10   5     4987.04     5046.45    167.66 o
   5  10   5      769.70      853.82     43.35 o
   6  10   5      340.79      351.11     20.66 o
   7  10   5     5615.11     5417.03     66.86 o
   8  10   5      448.03      382.78     31.85 o
   9  10   5      272.65      255.34     34.51 o
  10  10   5      566.90      570.72     63.36 o
  11  10   5     1178.13     1169.83     74.68 o
  12  10   5      955.08      993.79     71.74 o
  13  10   5        6.80       -0.20     61.61 o
  14  10   5      970.04      953.71     81.64 o
 -15  11   5      333.37      302.83    122.60 o
 -14  11   5      762.80      747.96    129.35 o
 -13  11   5      622.87      766.75    117.57 o
 -12  11   5        5.66       14.30     48.23 o
 -11  11   5      167.15      253.50     56.86 o
 -10  11   5     2762.61     2650.12     75.66 o
  -9  11   5     2936.46     3077.34     76.52 o
  -8  11   5      150.41      124.75     44.60 o
  -7  11   5     2127.41     2091.43     49.77 o
  -6  11   5     1396.18     1391.80     58.81 o
  -5  11   5       49.26       41.71     24.79 o
  -4  11   5     3353.81     3220.77     35.83 o
  -3  11   5     9566.00     9835.99     63.55 o
  -2  11   5     4844.41     4982.40     62.12 o
  -1  11   5     3325.73     3181.29     39.24 o
   0  11   5      193.74      207.62     28.93 o
   1  11   5      993.12      967.30     34.47 o
   2  11   5     2075.94     2117.82     45.96 o
   3  11   5     2293.51     2597.07     76.03 o
   4  11   5      512.05      575.42     45.71 o
   5  11   5     5281.10     5233.09     59.59 o
   6  11   5     3746.27     3551.09     52.07 o
   7  11   5      535.48      606.22     28.88 o
   8  11   5      131.30      136.23     30.34 o
   9  11   5     1556.12     1510.87     78.48 o
  10  11   5     2056.25     2054.79     85.56 o
  11  11   5       57.74       65.82     56.74 o
  12  11   5      324.06      263.21     67.01 o
  13  11   5     1102.44     1071.48     83.90 o
  14  11   5      579.50      575.04     73.77 o
 -15  12   5        1.22      -31.82    115.09 o
 -14  12   5        5.74      -51.18    107.13 o
 -13  12   5       41.59      -13.93    112.55 o
 -12  12   5      431.09      400.08    123.21 o
 -11  12   5      441.33      425.61     60.00 o
 -10  12   5      224.29      256.18     56.84 o
  -9  12   5       25.09       15.11     54.32 o
  -8  12   5       79.26       73.43     47.48 o
  -7  12   5        0.98       16.71     25.95 o
  -6  12   5        0.19      -18.28     26.44 o
  -5  12   5     1246.88     1012.55     75.16 o
  -4  12   5      326.31      389.15     24.52 o
  -3  12   5      421.27      443.81     26.83 o
  -2  12   5      525.07      556.65     28.19 o
  -1  12   5     1129.15     1152.91     37.71 o
   0  12   5      544.15      564.80     34.33 o
   1  12   5       92.48       76.98     40.51 o
   2  12   5      406.88      364.23     34.83 o
   3  12   5      312.19      304.40     35.65 o
   4  12   5      440.35      500.31     46.37 o
   5  12   5       44.36       62.18     45.58 o
   6  12   5       92.18      141.98     32.01 o
   7  12   5      664.21      616.87     53.91 o
   8  12   5     1149.15     1010.69     41.55 o
   9  12   5       55.04       71.09     50.89 o
  10  12   5       60.82       71.26     63.67 o
  11  12   5       13.68        9.50     62.60 o
  12  12   5        6.90       23.47     66.80 o
  13  12   5        1.52       -6.10     72.57 o
  14  12   5       12.65       25.04     75.60 o
 -14  13   5     1612.81     1798.54    152.69 o
 -13  13   5     1399.30     1432.51    145.74 o
 -12  13   5      138.20      119.37     75.86 o
 -11  13   5     3489.09     3708.72     87.23 o
 -10  13   5     4097.66     4130.17     92.32 o
  -9  13   5     1036.21     1171.56     73.77 o
  -8  13   5      364.44      362.32     52.80 o
  -7  13   5     3373.17     3621.88     75.21 o
  -6  13   5     7604.22     7581.32    136.18 o
  -5  13   5     2734.87     2799.81     74.03 o
  -4  13   5     2145.38     2230.42     36.95 o
  -3  13   5     6264.49     6022.86     54.24 o
  -2  13   5     5388.06     5634.41     54.35 o
  -1  13   5     2832.57     2857.02     49.53 o
   0  13   5      489.16      456.86     39.58 o
   1  13   5     5494.67     5539.70     91.56 o
   2  13   5     3865.17     3911.77     60.90 o
   3  13   5      449.60      503.12     37.89 o
   4  13   5      678.46      658.19     51.19 o
   5  13   5     4870.25     5014.79     87.71 o
   6  13   5     7016.31     6672.54    240.11 o
   7  13   5      714.32      717.10     69.28 o
   8  13   5     2146.27     2030.12     51.14 o
   9  13   5     2693.21     2619.01     80.57 o
  10  13   5     1285.73     1330.25     88.20 o
  11  13   5      174.82      132.77     65.77 o
  12  13   5      744.67      850.03     79.74 o
  13  13   5     1101.81     1145.58     86.82 o
 -14  14   5        3.77        4.80    130.18 o
 -13  14   5      459.86      343.68    110.34 o
 -12  14   5      768.19      718.53    113.87 o
 -11  14   5      171.87      234.22     56.92 o
 -10  14   5       55.39      105.53     54.57 o
  -9  14   5     1455.34     1325.82     66.45 o
  -8  14   5     2359.17     2431.22     75.62 o
  -7  14   5     1222.38     1280.77     52.59 o
  -6  14   5       49.89       70.71     39.40 o
  -5  14   5     2639.19     2566.98     75.71 o
  -4  14   5     4918.70     4703.81     97.11 o
  -3  14   5     1787.70     1726.06     39.30 o
  -2  14   5      920.37      884.26     35.82 o
  -1  14   5     3687.05     3695.50     57.40 o
   0  14   5     2318.06     2274.93     55.05 o
   1  14   5      518.10      504.55     37.69 o
   2  14   5      278.85      287.26     39.37 o
   3  14   5     3015.30     3164.08     59.81 o
   4  14   5     2797.87     2819.65     76.12 o
   5  14   5      687.45      712.65     57.68 o
   6  14   5      218.52      245.28     52.10 o
   7  14   5     1813.88     1885.43     75.57 o
   8  14   5      284.48      278.95     56.43 o
   9  14   5       41.33       50.02     51.19 o
  10  14   5      511.72      539.70     69.80 o
  11  14   5     1552.27     1692.48     89.66 o
  12  14   5      451.48      432.05     75.52 o
  13  14   5        2.55       70.20     95.51 o
 -13  15   5      125.85       96.55     83.87 o
 -12  15   5       56.81       72.75     67.41 o
 -11  15   5      197.90      225.88     65.15 o
 -10  15   5        2.89        1.88     57.19 o
  -9  15   5       49.79       18.29     59.59 o
  -8  15   5       40.74        6.35     45.50 o
  -7  15   5      215.79      251.78     46.64 o
  -6  15   5       49.68       49.62     43.19 o
  -5  15   5      316.78      298.66     44.68 o
  -4  15   5      345.20      358.94     45.49 o
  -3  15   5      558.42      496.60     36.41 o
  -2  15   5      418.15      385.38     39.88 o
  -1  15   5       21.66      -18.41     44.77 o
   0  15   5        4.71        3.97     42.70 o
   1  15   5     1710.61     1567.53     48.25 o
   2  15   5     1116.11     1160.80     50.79 o
   3  15   5       11.06       27.49     39.44 o
   4  15   5       17.25       14.16     47.72 o
   5  15   5       93.02       72.71     49.61 o
   6  15   5      601.85      598.56     62.44 o
   7  15   5      336.36      398.74     61.48 o
   8  15   5       45.77       62.05     54.61 o
   9  15   5       98.56       62.33     67.79 o
  10  15   5        0.93       28.95     53.38 o
  11  15   5        0.18      -28.79     69.47 o
  12  15   5      104.37       66.61     76.28 o
 -13  16   5      494.12      627.62    126.12 o
 -12  16   5     1992.23     2161.91     90.08 o
 -11  16   5     1095.62     1148.77     80.38 o
 -10  16   5      122.54      135.51     56.93 o
  -9  16   5      800.24      819.68     56.91 o
  -8  16   5     1952.20     1894.96     64.81 o
  -7  16   5     3680.19     3848.15     73.82 o
  -6  16   5        1.63      -16.96     43.15 o
  -5  16   5     3014.43     3207.29     83.09 o
  -4  16   5     5395.56     5597.41     96.59 o
  -3  16   5     4421.61     4418.31     56.09 o
  -2  16   5      305.24      278.71     37.29 o
  -1  16   5     5908.76     6074.72     89.78 o
   0  16   5     6072.08     6328.90     85.04 o
   1  16   5      988.48      939.61     50.01 o
   2  16   5     1605.05     1632.05     55.06 o
   3  16   5     4992.74     4883.32     75.42 o
   4  16   5     2810.30     2735.32     89.33 o
   5  16   5       10.37        1.22     54.88 o
   6  16   5     1307.68     1265.27     73.56 o
   7  16   5     3981.41     4213.80    102.07 o
   8  16   5     2893.75     2821.21     98.92 o
   9  16   5      184.49      165.60     63.26 o
  10  16   5      554.45      566.39     82.91 o
  11  16   5     1636.29     1667.42    100.02 o
  12  16   5      572.47      654.27     85.79 o
 -12  17   5        4.73      -27.97     67.31 o
 -11  17   5      777.67      662.11     61.97 o
 -10  17   5     1621.47     1755.08     69.14 o
  -9  17   5      668.37      597.21     52.97 o
  -8  17   5        3.04        2.36     43.04 o
  -7  17   5     1417.70     1322.40     60.81 o
  -6  17   5     2468.66     2729.83     71.33 o
  -5  17   5     1127.37      976.33     55.22 o
  -4  17   5        2.74      -42.49     42.49 o
  -3  17   5     1959.21     2004.27     60.20 o
  -2  17   5      727.15      768.60     43.63 o
  -1  17   5      292.06      196.05     42.45 o
   0  17   5      264.77      223.46     44.63 o
   1  17   5     5439.01     5721.01     72.76 o
   2  17   5     2359.25     2305.20     62.75 o
   3  17   5      379.81      372.42     46.57 o
   4  17   5      192.37      220.21     57.01 o
   5  17   5     1962.42     2047.10     81.97 o
   6  17   5     1317.51     1331.65     76.02 o
   7  17   5       42.57       90.58     62.14 o
   8  17   5      377.75      372.49     63.82 o
   9  17   5      990.38     1048.60     79.65 o
  10  17   5      586.37      567.27     78.90 o
  11  17   5        0.08       18.82     92.23 o
 -11  18   5       66.42       46.60     53.91 o
 -10  18   5        6.83       25.28     49.61 o
  -9  18   5       45.13       34.37     48.73 o
  -8  18   5       39.72       68.75     47.92 o
  -7  18   5      105.74      144.05     50.06 o
  -6  18   5      228.69      232.63     51.14 o
  -5  18   5       12.53        0.13     43.51 o
  -4  18   5       54.71       83.87     41.78 o
  -3  18   5      416.11      432.68     46.28 o
  -2  18   5       55.97      108.43     63.57 o
  -1  18   5      182.47      210.44     44.24 o
   0  18   5      356.20      400.62     49.19 o
   1  18   5      404.98      344.65     42.24 o
   2  18   5      106.01       64.26     41.54 o
   3  18   5      338.38      312.21     47.17 o
   4  18   5      261.04      269.04     62.91 o
   5  18   5      139.68      138.10     54.78 o
   6  18   5      105.93       24.69     62.43 o
   7  18   5      165.92      178.96     65.47 o
   8  18   5      127.49      174.73     63.57 o
   9  18   5       38.18       25.16    110.98 o
  10  18   5       15.17        8.02     69.15 o
 -10  19   5      958.43      947.67     64.46 o
  -9  19   5      749.78      786.17     60.45 o
  -8  19   5       82.63       74.59     48.98 o
  -7  19   5     1538.73     1419.53     60.73 o
  -6  19   5     1144.83     1280.04     59.72 o
  -5  19   5      363.79      435.95     46.66 o
  -4  19   5        1.45       15.63     41.41 o
  -3  19   5     1124.02     1075.72     60.11 o
  -2  19   5     3047.18     3120.51    100.12 o
  -1  19   5       60.62       35.59     68.12 o
   0  19   5      836.16      827.28     49.05 o
   1  19   5     1770.82     1744.42     55.45 o
   2  19   5     2335.50     2420.25     61.91 o
   3  19   5      185.03      160.92     61.67 o
   4  19   5      260.03      241.31     62.22 o
   5  19   5     1380.72     1572.31     88.89 o
   6  19   5     1133.17     1163.35     76.69 o
   7  19   5      152.71      168.82     64.14 o
   8  19   5       63.68       70.00     60.82 o
   9  19   5      865.92      968.34    128.17 o
  -9  20   5      330.94      279.78     58.51 o
  -8  20   5      773.74      742.01     61.53 o
  -7  20   5      106.96      121.61     52.45 o
  -6  20   5       10.49       -2.76     45.85 o
  -5  20   5      345.39      364.38     50.43 o
  -4  20   5      786.64      680.70     56.30 o
  -3  20   5      249.09      270.90     56.39 o
  -2  20   5       78.02      119.53     53.64 o
  -1  20   5      643.92      664.87     72.15 o
   0  20   5      816.13      840.44     68.86 o
   1  20   5      347.83      415.17     44.16 o
   2  20   5      114.50      152.36     50.61 o
   3  20   5      518.20      505.67     65.37 o
   4  20   5      688.66      648.20     69.77 o
   5  20   5      139.08      134.94     90.54 o
   6  20   5      312.10      303.01     71.11 o
   7  20   5      765.48      650.58     74.60 o
   8  20   5      563.09      542.54    113.66 o
  -8  21   5       33.56       28.11     55.18 o
  -7  21   5       95.39      129.92     53.93 o
  -6  21   5        3.81       25.63     49.28 o
  -5  21   5        1.92       16.53     51.62 o
  -4  21   5       15.77       11.25     62.03 o
  -3  21   5      122.84      145.61     58.20 o
  -2  21   5       46.40       51.88     55.82 o
  -1  21   5       47.12       59.29     69.78 o
   0  21   5       76.59       50.00     52.56 o
   1  21   5        1.09        1.42     42.16 o
   2  21   5       52.71       76.43     49.14 o
   3  21   5        0.31       16.78     51.47 o
   4  21   5       12.87       15.82     66.44 o
   5  21   5       10.31       11.75     67.70 o
   6  21   5        9.93        4.05     65.00 o
   7  21   5        0.52      -17.08     63.23 o
  -7  22   5      295.70      259.81     59.54 o
  -6  22   5       82.72      136.54     51.16 o
  -5  22   5     1060.15     1073.94     80.74 o
  -4  22   5     1592.08     1754.30     83.04 o
  -3  22   5      343.25      315.23     61.83 o
  -2  22   5      285.10      266.32     57.36 o
  -1  22   5     1115.49     1275.19     74.02 o
   0  22   5      926.46     1068.99     70.13 o
   1  22   5      420.22      370.90     73.76 o
   2  22   5       52.08       70.22     51.15 o
   3  22   5     1276.53     1337.16     73.60 o
   4  22   5     1145.91     1151.50     85.68 o
   5  22   5       55.83       20.48     68.26 o
   6  22   5      229.49      240.44     73.18 o
  -5  23   5      140.92      131.73     62.23 o
  -4  23   5        0.44       59.61     61.42 o
  -3  23   5      510.54      496.70     68.85 o
  -2  23   5      417.85      463.76     67.39 o
  -1  23   5        1.99        0.77     49.18 o
   0  23   5       46.72       50.31     71.40 o
   1  23   5      260.46      336.83     88.86 o
   2  23   5      517.28      542.43     81.72 o
   3  23   5       19.53       60.99     78.62 o
   4  23   5      161.17      171.29     59.15 o
  -1  24   5      153.01      213.61     61.30 o
   0  24   5      159.49      211.03     74.35 o
 -17   0   6     1919.69     1658.29    132.31 o
 -16   0   6      979.76     1065.99    109.23 o
 -15   0   6     3158.26     3504.65     96.94 o
 -14   0   6       66.86       96.40     57.57 o
 -13   0   6     5852.18     6185.21    138.91 o
 -12   0   6     3411.56     3415.05    112.29 o
 -11   0   6    18465.98    19607.07    210.81 o
  -9   0   6    20162.53    19961.91    196.00 o
  -8   0   6    10829.98    11231.73    142.41 o
  -7   0   6     8586.48     7946.96     64.60 o
  -6   0   6       10.90       25.89     23.86 o
  -5   0   6    30160.44    27204.83    173.03 o
  -4   0   6    60231.60    63136.42    243.42 o
  -3   0   6    29137.27    27897.57    135.63 o
  -2   0   6       90.68       71.96     19.84 o
  -1   0   6   108954.31   103603.15    465.00 o
   0   0   6    30658.69    30353.85     74.82 o
   1   0   6     2882.20     3113.96     19.56 o
   2   0   6     7641.86     6335.85     58.35 o
   3   0   6    56096.17    57518.39    457.53 o
   4   0   6    41433.30    41222.14    272.62 o
   5   0   6    14605.50    16968.81    146.01 o
   6   0   6    14096.90    13603.06     78.91 o
   7   0   6    31532.98    33343.75    284.27 o
   8   0   6    14403.67    14393.88    114.69 o
   9   0   6     3317.73     3119.17     39.47 o
  12   0   6     2608.11     2867.07    123.29 o
  13   0   6       10.69       58.09     77.02 o
  14   0   6      460.25      475.92     82.80 o
  15   0   6     2313.34     2458.70    124.26 o
  16   0   6      616.81      433.57     71.76 o
 -17   1   6      174.78      271.48     73.15 o
 -16   1   6      145.63       71.67     66.31 o
 -15   1   6      836.04      875.12     87.34 o
 -14   1   6      885.95      828.96     42.15 o
 -13   1   6      672.51      673.05     38.96 o
 -12   1   6      797.50      738.61     40.55 o
 -11   1   6     4334.56     4523.52     93.84 o
 -10   1   6     4793.68     4530.75     68.70 o
  -9   1   6     1365.01     1534.22     79.02 o
  -8   1   6      630.07      631.24     27.84 o
  -7   1   6     5148.40     4979.73     62.90 o
  -6   1   6     3468.88     3556.54     31.55 o
  -5   1   6     7565.95     8582.09     43.66 o
  -4   1   6     1736.13     1736.58     21.85 o
  -3   1   6     9538.31     9279.13     38.29 o
  -2   1   6    61256.67    63460.56    264.31 o
  -1   1   6     1428.39     1454.19     17.69 o
   0   1   6    36394.87    38292.77    212.09 o
   1   1   6     9334.30     9804.04     34.82 o
   2   1   6    20044.60    20205.52     47.11 o
   3   1   6     3816.04     4156.74     27.47 o
   4   1   6      775.03      791.59     27.07 o
   5   1   6     2368.27     2318.06     26.67 o
   6   1   6     1593.66     1511.88     27.40 o
   7   1   6      694.23      706.94     29.18 o
   8   1   6     1268.35     1201.51     37.74 o
   9   1   6     1679.30     1563.07     58.07 o
  11   1   6      125.49      123.00     83.47 o
  12   1   6     3170.03     2962.90     84.19 o
  13   1   6     1594.79     1451.10     71.86 o
  14   1   6      190.66      196.41     48.14 o
  15   1   6       21.68       32.75     47.16 o
  16   1   6      234.43      174.57     54.97 o
 -17   2   6      370.74      288.28    105.62 o
 -16   2   6      222.85      303.10     64.75 o
 -15   2   6      747.02      777.73     70.38 o
 -14   2   6       23.36       42.21     42.21 o
 -13   2   6     1007.42     1072.99     43.94 o
 -12   2   6       13.34       16.06     38.71 o
 -11   2   6     2185.86     2325.92     38.83 o
 -10   2   6       46.15       72.33     28.82 o
  -9   2   6     1288.34     1318.32     46.79 o
  -8   2   6     2947.95     2741.33     31.47 o
  -7   2   6     8922.97     8574.59     50.89 o
  -6   2   6     5621.91     5553.90     38.08 o
  -5   2   6    12563.61    11746.84     58.44 o
  -4   2   6     3011.48     3248.33     29.83 o
  -3   2   6       73.45       26.14     14.32 o
  -2   2   6      165.85      113.43     12.61 o
  -1   2   6    26842.34    23751.68    127.20 o
   0   2   6    18687.26    19007.25     77.57 o
   1   2   6      258.01      332.79     12.35 o
   2   2   6      873.13     1163.68     16.79 o
   3   2   6    20638.83    19919.38    132.15 o
   4   2   6     5673.35     5657.63     38.46 o
   5   2   6      165.93      280.70     15.01 o
   6   2   6       44.71       52.22     15.23 o
   7   2   6     2506.39     2386.93     61.06 o
   8   2   6      157.50      165.02     30.05 o
   9   2   6       37.37       57.88     42.87 o
  11   2   6     4058.36     4189.30     92.93 o
  12   2   6      363.86      363.76     47.35 o
  13   2   6       20.38       -5.95     46.82 o
  14   2   6      251.44      281.44     49.29 o
  15   2   6      535.45      562.76     54.37 o
  16   2   6      296.39      263.39     67.68 o
 -17   3   6      780.20      783.52    114.96 o
 -16   3   6        0.84        2.17     61.33 o
 -15   3   6     1438.06     1439.39     77.81 o
 -14   3   6     2493.79     2289.00     83.41 o
 -13   3   6     1392.51     1482.90     72.91 o
 -12   3   6       83.77      126.96     43.43 o
 -11   3   6     9205.86     9608.60     95.21 o
 -10   3   6     8250.69     7716.77     98.06 o
  -9   3   6     2720.75     2703.76     32.78 o
  -8   3   6     1571.45     1624.63     25.27 o
  -7   3   6    23226.67    23238.23     84.32 o
  -6   3   6     8031.58     7992.80     84.62 o
  -5   3   6     8269.28     7957.67     57.74 o
  -4   3   6        9.38       17.95     16.56 o
  -3   3   6    19108.94    18626.95     81.42 o
  -2   3   6     5699.74     6214.76     41.83 o
  -1   3   6     4188.51     3713.46     22.17 o
   0   3   6      834.33      857.39     14.71 o
   1   3   6    11218.28    11803.74     57.91 o
   2   3   6    24606.70    24673.82    120.23 o
   3   3   6     7535.62     8017.71     99.43 o
   4   3   6    10574.42    10632.54     54.90 o
   5   3   6     9888.49    10437.85     98.53 o
   6   3   6    14442.57    13895.39    112.09 o
   7   3   6     5151.14     5194.19     78.26 o
   8   3   6     2076.60     2027.23     24.79 o
   9   3   6     6127.76     5987.81     93.61 o
  10   3   6     4733.11     4745.98     53.61 o
  11   3   6      198.71      211.60     39.76 o
  12   3   6     1437.40     1541.42     90.89 o
  13   3   6     4315.31     4485.11     88.20 o
  14   3   6     1081.97     1056.18     59.08 o
  15   3   6        2.02        5.82     48.42 o
 -17   4   6      175.72      250.62     72.86 o
 -16   4   6      356.74      369.72     67.81 o
 -15   4   6      159.91       94.77     66.53 o
 -14   4   6       72.53      121.52     62.14 o
 -13   4   6      202.00       82.30     57.96 o
 -12   4   6     4730.76     4576.06     75.29 o
 -11   4   6     6627.74     6521.67    109.52 o
 -10   4   6       83.48       88.46     14.53 o
  -9   4   6       64.52       44.44     14.67 o
  -8   4   6      250.52      299.33     17.12 o
  -7   4   6     1080.00     1216.79     22.76 o
  -6   4   6     1109.66     1142.03     35.26 o
  -5   4   6      174.72      138.92     21.06 o
  -4   4   6    11710.29    11823.51     52.26 o
  -3   4   6     1148.48     1223.00     18.23 o
  -2   4   6       26.41       24.81     13.61 o
  -1   4   6     7060.55     8455.85     35.91 o
   0   4   6    28442.45    30007.82    111.58 o
   1   4   6     3734.89     3554.48     22.38 o
   2   4   6     1075.78     1257.85     13.18 o
   3   4   6     5801.15     6470.81     35.32 o
   4   4   6     2400.71     2303.03     33.91 o
   5   4   6       22.43       23.98     20.68 o
   6   4   6     2250.94     2215.96     62.93 o
   7   4   6     3715.72     3594.33     53.99 o
   8   4   6     3381.86     3483.40     61.94 o
   9   4   6     2280.39     1950.56     97.68 o
  10   4   6       26.43       33.42     20.01 o
  11   4   6      433.59      363.96     41.53 o
  12   4   6     1003.77     1054.03     51.20 o
  13   4   6       35.45       34.75     47.27 o
  14   4   6      171.97       82.71     55.71 o
  15   4   6      413.20      350.71     93.05 o
 -16   5   6       15.06       -2.99     63.54 o
 -15   5   6      823.32      865.82     73.33 o
 -14   5   6     1671.36     1574.82     82.59 o
 -13   5   6      535.48      537.41     48.33 o
 -12   5   6      834.25      847.71     35.43 o
 -11   5   6     1716.19     1904.26     42.62 o
 -10   5   6     2188.73     1982.95     39.14 o
  -9   5   6     1782.24     1608.79     35.80 o
  -8   5   6      516.09      498.35     16.74 o
  -7   5   6     2434.03     2383.52     28.89 o
  -6   5   6     4114.84     4310.57     41.81 o
  -5   5   6     1408.44     1744.67     24.48 o
  -4   5   6     9920.46    10099.71     62.14 o
  -3   5   6     7408.57     7368.78     48.71 o
  -2   5   6    14371.75    16233.88     79.31 o
  -1   5   6     5678.73     5663.29     35.93 o
   0   5   6       10.03       21.95     13.95 o
   1   5   6     1212.57     1139.36     23.11 o
   2   5   6     1123.79      986.78     18.36 o
   3   5   6     1865.80     2130.77     18.84 o
   4   5   6     1846.64     2033.41     27.03 o
   5   5   6     5645.39     5814.14     57.85 o
   6   5   6     1217.45      922.54     33.19 o
   7   5   6      348.72      400.93     29.43 o
   8   5   6     1821.49     1882.94     52.39 o
   9   5   6     3119.00     3433.42     52.26 o
  10   5   6      603.12      534.73     34.73 o
  11   5   6       41.95       14.78     43.61 o
  12   5   6      120.97      105.60     51.23 o
  13   5   6      860.26      921.51    105.30 o
  14   5   6      297.51      308.28     57.39 o
  15   5   6        0.59      -12.36     90.41 o
 -16   6   6     1629.49     1675.66     94.00 o
 -15   6   6     1075.43     1110.07     82.65 o
 -14   6   6        0.38       -8.39     63.48 o
 -13   6   6     2667.35     2615.95     68.20 o
 -12   6   6     2187.45     2230.50     71.53 o
 -11   6   6       77.98       68.77     25.64 o
 -10   6   6       12.47       18.43     21.91 o
  -9   6   6     4040.26     3952.10     45.42 o
  -8   6   6     9376.34     9117.45    110.87 o
  -7   6   6     3933.84     3803.21     67.96 o
  -6   6   6       35.88       40.77     13.51 o
  -5   6   6    11557.92    12109.18     52.33 o
  -4   6   6    10478.30    10720.11     47.85 o
  -3   6   6     3065.43     3063.89     35.13 o
  -2   6   6      606.63      632.05     20.46 o
  -1   6   6    15190.27    18215.91     75.17 o
   0   6   6    23314.58    24723.75    158.68 o
   1   6   6     1200.40     1147.33     16.14 o
   2   6   6     3616.56     3882.37     65.05 o
   3   6   6    14599.15    14892.25     90.05 o
   4   6   6     8777.51     8602.02     59.87 o
   5   6   6      366.02      330.67     26.41 o
   6   6   6     4732.48     4819.66     60.20 o
   7   6   6    12201.19    12417.37     89.81 o
   8   6   6     8216.85     8473.50     89.03 o
   9   6   6      356.34      348.16     33.54 o
  10   6   6     1214.79     1259.91     47.08 o
  11   6   6     3572.72     3544.61    111.72 o
  12   6   6     2258.76     2290.65     75.76 o
  13   6   6       53.40       57.48     40.68 o
  14   6   6      614.23      623.92    109.19 o
  15   6   6     2403.10     2619.29    137.72 o
 -16   7   6        2.00      -31.21    112.70 o
 -15   7   6      316.17      281.94     72.21 o
 -14   7   6      877.26      937.23     58.41 o
 -13   7   6     1064.80     1059.90     48.48 o
 -12   7   6        4.45       12.89     37.86 o
 -11   7   6     1590.55     1497.63     47.06 o
 -10   7   6     1461.76     1500.97     64.14 o
  -9   7   6     1230.60     1328.97     61.68 o
  -8   7   6      339.22      371.37     41.11 o
  -7   7   6     2172.97     2304.63     69.85 o
  -6   7   6    11881.90    11637.64    185.45 o
  -5   7   6       74.97      124.40     15.31 o
  -4   7   6     5056.47     4719.32     42.42 o
  -3   7   6      156.70      232.66     22.79 o
  -2   7   6     7850.90     7381.52     68.95 o
  -1   7   6     1100.48     1435.15     37.48 o
   0   7   6       50.56       26.07     24.26 o
   1   7   6     7655.51     8012.81     44.28 o
   2   7   6    18722.64    19622.06    216.25 o
   3   7   6       71.31       68.07     13.29 o
   4   7   6      176.60      221.24     20.01 o
   5   7   6      697.77      736.92     14.44 o
   6   7   6     4543.56     5105.64     54.44 o
   7   7   6       51.58       74.39     36.44 o
   8   7   6     2383.50     2252.06    154.07 o
   9   7   6     1008.70     1025.35     48.21 o
  10   7   6        8.65       34.91     30.83 o
  11   7   6       52.80       68.50     51.99 o
  12   7   6      767.19      867.87     65.06 o
  13   7   6      401.62      362.64     62.92 o
  14   7   6      129.12      139.96     57.37 o
  15   7   6       14.59       25.15     98.13 o
 -16   8   6      483.53      442.27    122.05 o
 -15   8   6      241.47      185.97    115.31 o
 -14   8   6        1.01      -27.72     61.12 o
 -13   8   6     1520.39     1475.59     67.58 o
 -12   8   6      559.15      498.73     48.46 o
 -11   8   6      417.28      443.11     46.60 o
 -10   8   6      126.54      141.64     52.44 o
  -9   8   6     2952.14     2919.45     79.77 o
  -8   8   6     1602.16     1589.84     52.91 o
  -7   8   6     1494.55     1518.57     81.43 o
  -6   8   6      250.90      209.27     28.02 o
  -5   8   6     3864.08     3703.25     34.12 o
  -4   8   6     1772.86     1745.96     38.52 o
  -3   8   6      997.26      937.46     33.05 o
  -2   8   6      157.37      186.90     30.34 o
  -1   8   6     8784.21     9204.07     92.63 o
   0   8   6     5241.19     5764.37     59.01 o
   1   8   6        2.92       12.54     17.37 o
   2   8   6       10.50       24.89     22.72 o
   3   8   6    12538.46    13252.01     69.87 o
   4   8   6     2759.06     2510.48    105.73 o
   5   8   6      109.87      129.80     13.92 o
   6   8   6      348.46      286.78     12.60 o
   7   8   6     4032.11     4228.58     82.91 o
   8   8   6      137.97      129.77     38.35 o
   9   8   6      730.62      762.13     44.24 o
  10   8   6      363.35      332.86     34.97 o
  11   8   6      668.13      608.07     66.93 o
  12   8   6      701.59      773.13     62.38 o
  13   8   6        2.69      -34.04     54.16 o
  14   8   6      307.15      265.08     65.16 o
  15   8   6      387.56      386.21    118.08 o
 -16   9   6        0.13       -1.07    116.65 o
 -15   9   6     1252.03     1251.53    139.69 o
 -14   9   6     4098.30     4339.79    169.44 o
 -13   9   6     1528.92     1668.32     76.80 o
 -12   9   6      282.44      311.36     44.35 o
 -11   9   6     1716.16     1507.12     71.88 o
 -10   9   6     7657.55     7806.73    113.22 o
  -9   9   6     3575.90     3500.94     70.15 o
  -8   9   6      112.32      106.48     37.82 o
  -7   9   6    13756.50    13965.94     94.96 o
  -6   9   6    29273.66    29962.02    224.48 o
  -5   9   6     2208.66     2240.05     69.08 o
  -4   9   6     2715.86     2256.06     39.47 o
  -3   9   6    11532.66    11765.79     89.23 o
  -2   9   6    23262.99    23291.88    116.29 o
  -1   9   6    12143.52    12838.21    127.49 o
   0   9   6     1278.34     1036.12     34.44 o
   1   9   6     7691.93     7153.88     53.91 o
   2   9   6     5671.84     5739.74     57.37 o
   3   9   6     2562.64     2728.69     53.87 o
   4   9   6      711.36      563.14     22.06 o
   5   9   6     5929.02     5772.47     96.29 o
   6   9   6     8819.05     9458.45    129.15 o
   7   9   6      199.56      209.67     23.79 o
   8   9   6     2761.14     2693.84     60.11 o
   9   9   6     4562.10     4369.54     71.72 o
  10   9   6     4990.25     5230.14    104.20 o
  11   9   6      166.96      208.16     72.55 o
  12   9   6      867.39      943.02     70.69 o
  13   9   6     1811.48     1782.83    101.02 o
  14   9   6      929.00      976.57     80.82 o
 -15  10   6      312.10      201.88    112.63 o
 -14  10   6      128.84       43.97    121.32 o
 -13  10   6      180.21      121.70     55.68 o
 -12  10   6       32.78       44.47     41.90 o
 -11  10   6       66.22       74.28     51.72 o
 -10  10   6        0.33       -1.23     46.98 o
  -9  10   6      837.85      832.78     45.40 o
  -8  10   6     1423.89     1423.60     62.99 o
  -7  10   6     1017.67      936.05     34.35 o
  -6  10   6     2445.12     2279.48     43.97 o
  -5  10   6     4770.69     4898.93    129.38 o
  -4  10   6     1440.02     1286.61     29.72 o
  -3  10   6      108.11       84.17     22.08 o
  -2  10   6     2230.19     2147.24     49.55 o
  -1  10   6     2354.42     2394.63     43.54 o
   0  10   6     2726.80     2432.54     32.85 o
   1  10   6       25.56       22.48     19.14 o
   2  10   6       32.20       34.98     20.28 o
   3  10   6     3079.11     3257.86     63.00 o
   4  10   6     2723.43     2886.04     59.72 o
   5  10   6      513.79      505.74     23.51 o
   6  10   6      158.63      142.90     25.07 o
   7  10   6     2219.75     2216.49     39.82 o
   8  10   6        5.00       -5.25     25.65 o
   9  10   6      625.49      596.11     42.94 o
  10  10   6     1122.04     1275.11     75.12 o
  11  10   6      528.78      537.63     89.59 o
  12  10   6      109.53      100.63     57.77 o
  13  10   6       24.97       10.50     61.60 o
  14  10   6      235.42      317.09     72.55 o
 -15  11   6      568.76      639.78    125.04 o
 -14  11   6     1018.77     1261.44    137.95 o
 -13  11   6     1044.54     1101.68    136.04 o
 -12  11   6      330.92      244.79     59.64 o
 -11  11   6      769.75      738.61    120.23 o
 -10  11   6     2369.41     2471.37     61.23 o
  -9  11   6      994.23     1049.45     63.26 o
  -8  11   6      274.19      364.37     50.86 o
  -7  11   6     2786.55     2678.72     63.73 o
  -6  11   6     5908.53     5752.96     98.34 o
  -5  11   6     2416.51     2320.01     79.59 o
  -4  11   6     2111.78     2054.29     33.43 o
  -3  11   6     3648.94     3802.67     42.58 o
  -2  11   6     2854.83     2636.12     38.53 o
  -1  11   6     1245.88     1288.65     31.69 o
   0  11   6     1377.91     1319.26     28.16 o
   1  11   6     7956.13     8248.94     90.66 o
   2  11   6     4929.34     4900.06     61.40 o
   3  11   6     1452.79     1330.41     51.38 o
   4  11   6       13.34       14.81     39.29 o
   5  11   6     2108.80     2331.32     87.06 o
   6  11   6      913.37     1005.61     33.77 o
   7  11   6      531.91      483.95     27.39 o
   8  11   6      955.06      845.97     31.21 o
   9  11   6     3912.40     3744.40     71.07 o
  10  11   6      559.96      543.77     68.89 o
  11  11   6       55.91       87.17     60.35 o
  12  11   6      414.75      349.67     74.07 o
  13  11   6     1177.17     1198.70    195.35 o
  14  11   6      314.64      247.08     72.58 o
 -15  12   6      255.68      210.42    128.83 o
 -14  12   6       27.29       73.83     98.68 o
 -13  12   6      784.43      678.76    124.54 o
 -12  12   6     2907.01     3035.13    162.02 o
 -11  12   6      426.95      421.35     73.59 o
 -10  12   6      266.40      240.06     52.56 o
  -9  12   6     3423.20     3176.77     75.40 o
  -8  12   6     6491.69     6590.79     94.81 o
  -7  12   6     1210.38     1192.44     56.00 o
  -6  12   6      169.27      188.44     48.66 o
  -5  12   6     5117.51     4874.45     97.42 o
  -4  12   6     9020.19     8806.63     93.03 o
  -3  12   6     1375.02     1481.37     34.13 o
  -2  12   6      645.02      551.42     28.52 o
  -1  12   6     4181.79     4340.91     48.73 o
   0  12   6     8376.94     8231.66     90.80 o
   1  12   6      166.06       96.16     26.60 o
   2  12   6     5732.66     5447.31     66.56 o
   3  12   6     8252.53     8136.34    130.70 o
   4  12   6     7655.35     7673.98    251.48 o
   5  12   6      948.55      722.06     59.41 o
   6  12   6     1045.35     1052.25     55.76 o
   7  12   6     4175.66     4013.22     64.36 o
   8  12   6     3002.28     3035.45     60.38 o
   9  12   6        1.40      -45.20     92.97 o
  10  12   6     1023.22     1140.18     76.04 o
  11  12   6     2111.46     2053.68     92.92 o
  12  12   6     1333.80     1455.62     86.47 o
  13  12   6       20.68       63.91     72.82 o
 -14  13   6      214.03      247.24    132.49 o
 -13  13   6       34.18       -7.66    118.76 o
 -12  13   6       23.21       25.88    109.69 o
 -11  13   6        8.00       32.88     58.97 o
 -10  13   6      697.15      692.17     61.77 o
  -9  13   6      598.65      642.85     61.29 o
  -8  13   6       17.09       27.69     52.62 o
  -7  13   6       62.80       89.83     49.99 o
  -6  13   6      643.65      588.26     52.41 o
  -5  13   6      403.64      388.38     21.77 o
  -4  13   6       31.02      -11.31     25.13 o
  -3  13   6     2014.76     1897.83     38.75 o
  -2  13   6     3382.41     3272.57     46.53 o
  -1  13   6     1281.47     1374.09     36.76 o
   0  13   6      414.27      349.86     33.51 o
   1  13   6        4.00       -3.20     37.55 o
   2  13   6      124.16      146.59     36.01 o
   3  13   6      541.29      545.65     49.76 o
   4  13   6      152.74      185.42     48.43 o
   5  13   6      553.25      529.38     50.33 o
   6  13   6       17.56       32.37     48.21 o
   7  13   6        4.90        0.59     31.01 o
   8  13   6      104.72      135.09     37.42 o
   9  13   6      376.06      387.18     59.48 o
  10  13   6      268.86      212.67     87.26 o
  11  13   6       18.90       37.58     67.68 o
  12  13   6        4.21      -49.12     71.75 o
  13  13   6       85.67      167.64     75.60 o
 -14  14   6       11.47       80.21    106.43 o
 -13  14   6      387.08      470.78    127.47 o
 -12  14   6     1079.45     1118.59    136.06 o
 -11  14   6     1060.10      993.43     67.25 o
 -10  14   6        7.42       -6.30     53.72 o
  -9  14   6     1120.45     1181.05     63.62 o
  -8  14   6     2296.88     2261.06     87.62 o
  -7  14   6      391.32      397.26     54.28 o
  -6  14   6      118.75      136.95     41.24 o
  -5  14   6     2240.72     2286.69     57.19 o
  -4  14   6     5765.12     5468.94     58.36 o
  -3  14   6      584.10      622.82     33.62 o
  -2  14   6     1509.95     1508.34     41.19 o
  -1  14   6     7443.01     7296.07     65.14 o
   0  14   6     6869.64     6690.10     68.40 o
   1  14   6      442.46      475.47     37.37 o
   2  14   6     1113.24     1042.06     46.98 o
   3  14   6     2729.94     2716.72     58.98 o
   4  14   6     1459.66     1604.62     83.81 o
   5  14   6      242.31      229.49     51.98 o
   6  14   6      530.51      463.15     55.46 o
   7  14   6     3179.61     3165.33     83.13 o
   8  14   6     1628.00     1655.18     74.43 o
   9  14   6        0.29       -3.56     55.61 o
  10  14   6      726.44      677.69    113.51 o
  11  14   6      659.85      642.32     73.46 o
  12  14   6      248.59      229.96     72.78 o
 -13  15   6      686.13      760.86    149.24 o
 -12  15   6       21.62       -3.59     67.72 o
 -11  15   6     2228.56     2202.74     86.93 o
 -10  15   6     4338.40     4691.33     93.00 o
  -9  15   6      413.60      376.58     56.87 o
  -8  15   6      296.36      208.90     47.79 o
  -7  15   6     2373.17     2484.24     65.55 o
  -6  15   6     3903.28     4324.77     74.92 o
  -5  15   6     1004.81      998.44     49.35 o
  -4  15   6       53.35       33.61     41.83 o
  -3  15   6     2025.97     2008.32     42.83 o
  -2  15   6     6231.79     6093.01     62.25 o
  -1  15   6     3549.07     3628.70     53.71 o
   0  15   6     1468.80     1406.33     55.00 o
   1  15   6     7219.96     7261.41     75.65 o
   2  15   6     3116.79     2934.04     62.57 o
   3  15   6      182.85      194.90     39.39 o
   4  15   6     1037.28     1098.99     65.08 o
   5  15   6     4535.08     4508.87     90.71 o
   6  15   6     5461.71     5080.52    223.48 o
   7  15   6      468.21      461.87     56.72 o
   8  15   6      954.88     1012.01     68.17 o
   9  15   6     2491.59     2584.45    152.83 o
  10  15   6     1159.52     1042.61    131.43 o
  11  15   6       17.87       79.81     71.07 o
  12  15   6      409.33      523.39     80.67 o
 -12  16   6      141.19      190.19     68.99 o
 -11  16   6      103.05      122.67     68.40 o
 -10  16   6      129.97      114.09     61.74 o
  -9  16   6      246.35      175.66     46.82 o
  -8  16   6      947.64      864.21     52.90 o
  -7  16   6       99.99      105.27     49.07 o
  -6  16   6        4.10      -13.57     45.27 o
  -5  16   6       27.30       13.29     44.70 o
  -4  16   6      641.08      692.13     51.33 o
  -3  16   6      285.75      244.92     33.43 o
  -2  16   6      115.78      109.54     34.22 o
  -1  16   6     1896.69     1875.65     51.16 o
   0  16   6     1151.85     1116.83     54.81 o
   1  16   6      303.15      351.84     40.70 o
   2  16   6      551.66      486.62     46.66 o
   3  16   6      472.29      534.02     45.77 o
   4  16   6      183.22      197.76     58.22 o
   5  16   6        4.49       30.20     54.34 o
   6  16   6       35.89       62.18     56.86 o
   7  16   6      519.52      533.72     64.88 o
   8  16   6      381.87      328.25     62.68 o
   9  16   6        1.51      -74.83    113.22 o
  10  16   6      133.69       71.11    114.37 o
  11  16   6      356.93      490.52     87.18 o
 -12  17   6       26.81       41.23     61.93 o
 -11  17   6      916.59      903.34     60.47 o
 -10  17   6      918.51     1027.57     62.54 o
  -9  17   6      315.41      281.62     54.33 o
  -8  17   6        1.24      -11.77     48.45 o
  -7  17   6      690.06      723.54     56.34 o
  -6  17   6      630.09      721.52     52.28 o
  -5  17   6       35.84       38.57     43.47 o
  -4  17   6      326.05      297.50     43.28 o
  -3  17   6     1153.58     1142.54     53.37 o
  -2  17   6      829.89      781.61     37.52 o
  -1  17   6       10.93        1.21     36.93 o
   0  17   6      302.18      263.99     47.12 o
   1  17   6     1383.79     1358.95     50.94 o
   2  17   6     1675.53     1718.34     53.14 o
   3  17   6        2.85       20.80     42.22 o
   4  17   6      638.69      617.10     61.88 o
   5  17   6     1246.58     1084.70     68.72 o
   6  17   6      860.29      814.83     83.12 o
   7  17   6       95.43      142.89     60.96 o
   8  17   6       40.65       34.99     61.49 o
   9  17   6      420.20      393.11    118.79 o
  10  17   6      355.98      285.96    107.30 o
  11  17   6       11.40       38.14     73.44 o
 -11  18   6      420.64      472.51     56.79 o
 -10  18   6        0.55       19.59     53.50 o
  -9  18   6      839.08      769.43     57.88 o
  -8  18   6     2136.79     2225.71     68.70 o
  -7  18   6      432.03      417.58     49.71 o
  -6  18   6      118.24      154.09     47.08 o
  -5  18   6     2200.75     1976.89     61.81 o
  -4  18   6     1979.55     2074.50     60.94 o
  -3  18   6      201.92      165.66     44.15 o
  -2  18   6       41.56       20.54     48.75 o
  -1  18   6     3003.39     2645.52     74.27 o
   0  18   6     4215.72     4065.06     97.37 o
   1  18   6      811.86      704.01     46.60 o
   2  18   6      581.85      546.37     44.66 o
   3  18   6     2899.40     2786.91     68.61 o
   4  18   6     1866.08     1762.66     79.65 o
   5  18   6       73.58      114.84     57.98 o
   6  18   6      830.65      829.95     72.78 o
   7  18   6     2052.10     2011.19     88.55 o
   8  18   6     1921.40     2036.09    145.03 o
   9  18   6      165.91      171.98    110.79 o
  10  18   6      329.51      408.49    103.96 o
 -10  19   6       86.24       54.81     53.74 o
  -9  19   6      115.09       80.67     49.69 o
  -8  19   6       16.64       67.61     50.31 o
  -7  19   6      281.73      250.44     54.31 o
  -6  19   6      411.91      387.24     55.93 o
  -5  19   6      102.40       79.46     48.45 o
  -4  19   6       43.08       35.09     44.85 o
  -3  19   6       48.47       44.88     43.75 o
  -2  19   6      495.27      427.36     57.18 o
  -1  19   6      348.57      325.99     56.99 o
   0  19   6      264.85      240.87     45.05 o
   1  19   6     1283.50     1321.61     56.31 o
   2  19   6      687.26      568.39     46.43 o
   3  19   6       45.66       40.81     54.36 o
   4  19   6       10.63        6.94     56.59 o
   5  19   6       70.49       72.75     62.54 o
   6  19   6      122.66       94.51     64.28 o
   7  19   6       94.37      166.26    107.67 o
   8  19   6       50.76       81.56    102.15 o
   9  19   6      142.94      201.13    111.55 o
  -9  20   6      120.56      146.74     57.10 o
  -8  20   6      485.78      563.91     58.11 o
  -7  20   6      307.67      286.90     55.23 o
  -6  20   6       42.93       58.49     50.86 o
  -5  20   6      752.92      777.01     58.46 o
  -4  20   6     1622.88     1588.32     75.50 o
  -3  20   6      459.02      408.32     60.07 o
  -2  20   6      197.31      175.51     56.75 o
  -1  20   6     1010.81     1129.69     64.01 o
   0  20   6      992.53      990.40     54.66 o
   1  20   6      139.37      133.41     43.58 o
   2  20   6       87.89       80.87     41.78 o
   3  20   6      752.12      777.41     60.60 o
   4  20   6     1117.42     1130.40     80.07 o
   5  20   6       15.76       66.45     57.83 o
   6  20   6      450.19      424.80     70.15 o
   7  20   6      170.92      292.58    115.86 o
   8  20   6       84.89      185.83    106.59 o
  -8  21   6      129.83      192.76     53.99 o
  -7  21   6     1177.26     1092.18     65.39 o
  -6  21   6      999.56      970.05     65.17 o
  -5  21   6      367.79      333.45     52.72 o
  -4  21   6      122.42      120.26     60.24 o
  -3  21   6     1779.51     1792.23     78.08 o
  -2  21   6      955.89     1015.10     66.43 o
  -1  21   6       25.25       32.27     53.45 o
   0  21   6      594.83      629.86     51.14 o
   1  21   6      749.14      772.15     63.32 o
   2  21   6     1216.77     1162.41     66.15 o
   3  21   6      373.21      310.43     55.27 o
   4  21   6      295.92      299.74     65.88 o
   5  21   6     1079.29     1020.08     77.63 o
   6  21   6      632.78      632.92    113.29 o
   7  21   6       33.50       40.15    107.50 o
  -6  22   6       32.37       51.90     54.03 o
  -5  22   6       36.22       27.68     58.99 o
  -4  22   6        2.70       76.89     67.35 o
  -3  22   6        7.75       25.93     58.48 o
  -2  22   6        7.21       43.27     55.90 o
  -1  22   6      134.70       99.00     50.80 o
   0  22   6      136.24       65.70     49.84 o
   1  22   6        5.17      -39.36     70.64 o
   2  22   6       17.15       21.27     71.87 o
   3  22   6       32.93       36.94     57.84 o
   4  22   6       29.51       21.25     55.75 o
   5  22   6        9.71      -38.15     71.05 o
  -4  23   6       90.03      132.06     61.13 o
  -3  23   6      525.72      551.64     68.40 o
  -2  23   6      394.40      437.68     68.03 o
  -1  23   6        2.61       37.46     47.51 o
   0  23   6      117.58      174.43     53.96 o
   1  23   6      246.76      289.61     76.51 o
   2  23   6      325.74      329.16     82.94 o
   3  23   6       57.91       56.55     74.24 o
 -17   1   7      249.23      234.28     72.12 o
 -16   1   7       98.68       73.18     67.52 o
 -15   1   7     1963.74     1775.42     81.35 o
 -14   1   7     2487.55     2435.60     65.28 o
 -13   1   7      151.46      209.61     32.22 o
 -12   1   7       21.55        6.64     30.59 o
 -11   1   7     7248.20     7065.68     80.92 o
 -10   1   7     9839.87    10013.91     89.86 o
  -9   1   7     3322.84     3271.44     44.30 o
  -8   1   7     1449.50     1672.52     28.36 o
  -7   1   7    14584.95    14417.29    162.91 o
  -6   1   7    11616.98    10626.42     65.12 o
  -5   1   7     4072.87     3931.50     31.21 o
  -4   1   7     5447.52     5839.98     34.66 o
  -3   1   7    58889.25    61185.41    305.63 o
  -2   1   7    27607.97    23457.21     45.75 o
  -1   1   7     8121.95     9481.89     34.05 o
   0   1   7     1069.99     1103.46     12.95 o
   1   1   7    19940.44    18582.03     64.31 o
   2   1   7    37063.24    36496.42    170.27 o
   3   1   7       11.33        1.61     12.43 o
   4   1   7     8474.93     8579.38     37.86 o
   5   1   7    23754.44    21804.43    135.91 o
   6   1   7     7054.61     7342.02     43.44 o
   7   1   7        4.72        9.94     16.55 o
   8   1   7     3346.43     3241.60     51.57 o
   9   1   7    11804.66    11194.23    200.73 o
  12   1   7     5852.52     5997.84    162.86 o
  13   1   7     4852.64     4756.53    104.75 o
  14   1   7     1217.29     1085.32     58.38 o
  15   1   7       20.81       19.79     52.40 o
 -17   2   7      714.51      812.66     82.03 o
 -16   2   7     2211.92     2368.90     92.04 o
 -15   2   7      491.69      401.73     68.26 o
 -14   2   7      120.75      112.91     44.25 o
 -13   2   7      912.63      955.37     47.72 o
 -12   2   7     5797.06     5982.66    106.28 o
 -11   2   7     4663.12     4547.35     53.61 o
 -10   2   7     1205.44     1259.39     36.12 o
  -9   2   7     3307.39     3201.72     43.90 o
  -8   2   7     6468.82     6442.19    126.77 o
  -7   2   7     2130.69     2062.02     29.74 o
  -6   2   7     4106.21     4071.42     53.49 o
  -5   2   7     4002.43     3627.60     37.50 o
  -4   2   7    24497.11    24549.87    104.89 o
  -3   2   7     4201.63     4434.42     31.14 o
  -2   2   7    15353.25    15594.60     46.52 o
  -1   2   7    27743.76    28725.92     81.84 o
   0   2   7    26996.36    26690.74    149.75 o
   1   2   7    12845.00    13815.87     41.36 o
   2   2   7     2119.23     2029.06     23.69 o
   3   2   7    34940.81    36069.32     78.37 o
   4   2   7    13681.88    13892.66     58.94 o
   5   2   7       81.53       86.50     10.78 o
   6   2   7    11130.88    11054.35     54.80 o
   7   2   7    12574.09    12156.90     82.43 o
   8   2   7     4168.08     4143.09     39.64 o
   9   2   7      795.35      857.63     61.82 o
  10   2   7     1849.00     1993.96    106.59 o
  11   2   7     3102.57     3205.62    166.04 o
  12   2   7      618.97      557.96     71.84 o
  13   2   7       15.52       34.31     48.33 o
  14   2   7      720.96      760.42     54.59 o
  15   2   7     1156.97     1096.50     63.21 o
 -17   3   7        0.35       15.09     93.72 o
 -16   3   7      109.15      156.04     69.04 o
 -15   3   7        3.38      -15.01     60.83 o
 -14   3   7        0.49       22.23     58.29 o
 -13   3   7       81.30       87.44     56.61 o
 -12   3   7      207.54      197.68     45.70 o
 -11   3   7     1059.16      889.55     52.65 o
 -10   3   7      617.84      736.01     26.90 o
  -9   3   7      708.60      692.83     21.81 o
  -8   3   7       16.90       67.74     17.72 o
  -7   3   7      106.44      135.35     19.26 o
  -6   3   7     3529.68     3436.54     60.13 o
  -5   3   7       14.44       13.33     25.88 o
  -4   3   7     3329.25     3481.85     37.41 o
  -3   3   7      831.37      625.80     17.80 o
  -2   3   7    11211.85     9674.06     44.30 o
  -1   3   7    13857.99    12876.49    108.58 o
   0   3   7     8024.91     8256.73     59.03 o
   1   3   7     3740.15     4450.80     30.45 o
   2   3   7      599.71      912.70     18.97 o
   3   3   7      453.63      508.61     16.90 o
   4   3   7      430.22      511.64     15.65 o
   5   3   7       80.28      144.80     16.02 o
   6   3   7      343.66      390.25     22.57 o
   7   3   7        8.32       24.37     15.75 o
   8   3   7        1.80        6.91      8.77 o
   9   3   7      243.39      212.01     14.68 o
  10   3   7      251.63      263.94     20.84 o
  11   3   7       19.34       56.26     37.66 o
  12   3   7        8.42       -7.43     60.16 o
  13   3   7       28.42       26.51     46.96 o
  14   3   7        0.58      -26.12     47.24 o
  15   3   7        4.98       14.11     48.24 o
 -16   4   7     1483.19     1449.19     84.15 o
 -15   4   7      669.89      706.54     76.59 o
 -14   4   7      431.76      436.69     69.22 o
 -13   4   7     1634.32     1515.04     59.03 o
 -12   4   7     2118.46     2219.60     63.57 o
 -11   4   7     1284.67     1264.01     42.96 o
 -10   4   7      183.92      212.46     20.87 o
  -9   4   7     5214.29     4796.49     55.65 o
  -8   4   7    13429.70    13717.87    169.95 o
  -7   4   7     2759.32     2747.78     30.37 o
  -6   4   7     4985.55     4996.15     53.87 o
  -5   4   7    11161.12    11794.23     67.95 o
  -4   4   7    24983.94    25188.02     82.53 o
  -3   4   7    13286.99    14811.51     69.30 o
  -2   4   7     7283.52     7118.16     46.01 o
  -1   4   7    30647.41    32997.45    223.08 o
   0   4   7     5046.40     4740.79     40.91 o
   1   4   7      911.42      958.11     19.67 o
   2   4   7     3078.83     2957.79     21.89 o
   3   4   7    23528.96    23588.72     94.39 o
   4   4   7    10128.73    10815.03     93.58 o
   5   4   7     2071.26     1925.02     32.86 o
   6   4   7     2401.76     2510.50     57.63 o
   7   4   7     6104.37     5922.32    107.84 o
   8   4   7     2585.30     2772.30     54.62 o
   9   4   7      146.12      120.89     15.04 o
  10   4   7     2028.66     2090.96     42.87 o
  11   4   7     4494.36     4372.15     78.60 o
  12   4   7     1719.73     1618.01     64.22 o
  13   4   7       20.89       -7.68     46.56 o
  14   4   7      527.75      494.52     63.86 o
  15   4   7     1526.30     1348.70    115.60 o
 -16   5   7       58.38       82.57     67.38 o
 -15   5   7     1179.27     1350.82     86.24 o
 -14   5   7     2548.12     2628.44     71.50 o
 -13   5   7     1478.74     1464.57     58.86 o
 -12   5   7        6.99        1.05     29.25 o
 -11   5   7     5281.56     5285.21     74.66 o
 -10   5   7     4665.77     4426.91     69.24 o
  -9   5   7      230.26      200.56     16.27 o
  -8   5   7     1473.77     1308.82     27.40 o
  -7   5   7     9542.84     9602.06    106.38 o
  -6   5   7     3076.62     3141.06     35.82 o
  -5   5   7       53.23       90.33     21.24 o
  -4   5   7      839.01      831.46     23.13 o
  -3   5   7     2563.43     2376.55     37.42 o
  -2   5   7     3013.45     3711.68     34.18 o
  -1   5   7       72.53       54.31     16.99 o
   0   5   7     7043.26     7052.46     56.89 o
   1   5   7    23985.95    25565.79    185.93 o
   2   5   7    16465.94    16962.30    155.54 o
   3   5   7        2.33       22.04     11.73 o
   4   5   7     2359.49     2563.68     53.87 o
   5   5   7    12291.26    12943.92    116.66 o
   6   5   7     8851.99     8625.82     71.25 o
   7   5   7      120.26      105.21     25.73 o
   8   5   7     2160.80     2195.69     72.29 o
   9   5   7     2122.45     2171.18     48.66 o
  10   5   7     2840.07     2560.59     50.48 o
  11   5   7       92.61       91.72     47.75 o
  12   5   7     1220.89     1188.87     63.49 o
  13   5   7     1853.67     1826.66    121.08 o
  14   5   7     1240.78     1135.42     74.64 o
  15   5   7       65.31      124.61     90.77 o
 -16   6   7        1.02      -61.84     71.11 o
 -15   6   7        0.38      -13.94     69.77 o
 -14   6   7      142.42       94.29     50.02 o
 -13   6   7       34.30       46.06     48.07 o
 -12   6   7      340.11      433.93     48.65 o
 -11   6   7      694.68      604.50     30.93 o
 -10   6   7       78.50       93.09     42.67 o
  -9   6   7        5.48       16.89     19.90 o
  -8   6   7      312.82      288.60     18.18 o
  -7   6   7      208.87      179.24     18.20 o
  -6   6   7      130.34      149.96     16.00 o
  -5   6   7      229.86      190.23     18.52 o
  -4   6   7       81.36       51.50     17.96 o
  -3   6   7       78.74       22.69     22.11 o
  -2   6   7       16.13       25.33     23.86 o
  -1   6   7       14.95       34.84     21.61 o
   0   6   7        7.85       11.75     18.88 o
   1   6   7     1071.83     1034.71     27.34 o
   2   6   7     2600.12     2721.63     37.08 o
   3   6   7      944.34      957.71     23.36 o
   4   6   7      672.84      819.98     28.25 o
   5   6   7       71.19       42.70     23.38 o
   6   6   7       33.38       26.46     25.88 o
   7   6   7        6.85        2.07     28.48 o
   8   6   7      104.26      157.90     52.23 o
   9   6   7      370.00      408.05     38.36 o
  10   6   7      383.21      372.72     35.66 o
  11   6   7       16.85      -11.83     49.49 o
  12   6   7        6.22       -5.45     49.55 o
  13   6   7        0.46      -13.08     53.60 o
  14   6   7       93.90       19.95    103.88 o
  15   6   7       32.99       61.81     92.84 o
 -16   7   7        4.06      -60.56    117.59 o
 -15   7   7     1763.21     2137.43    137.56 o
 -14   7   7     4193.36     4685.39     89.14 o
 -13   7   7     2770.11     2694.61     61.99 o
 -12   7   7      773.89      861.10     48.32 o
 -11   7   7     4901.57     4972.96    101.55 o
 -10   7   7     5883.28     5835.05    100.14 o
  -9   7   7     1278.94     1333.28     86.89 o
  -8   7   7     1894.97     1752.71     37.39 o
  -7   7   7     4166.16     3967.81     46.80 o
  -6   7   7    24529.63    24879.50    169.26 o
  -5   7   7     3574.75     3812.77     38.84 o
  -4   7   7     7220.35     7183.44     48.34 o
  -3   7   7     8555.15     9093.50     69.62 o
  -2   7   7    20656.05    20956.22    168.21 o
  -1   7   7      194.19      386.08     42.91 o
   0   7   7     4631.13     4521.48     40.87 o
   1   7   7    12915.73    13134.96    109.42 o
   2   7   7     7058.84     7042.20     85.84 o
   3   7   7        8.40       10.52     18.49 o
   4   7   7     4174.60     3990.98     90.55 o
   5   7   7    13022.01    13366.01    107.77 o
   6   7   7     5580.97     5339.62     70.15 o
   7   7   7      686.60      652.95     54.21 o
   8   7   7     4281.54     4408.00    133.21 o
   9   7   7    10663.51    11104.14    372.78 o
  10   7   7     3054.51     2881.73     75.99 o
  11   7   7      174.72      181.78     50.47 o
  12   7   7      522.55      529.34     59.49 o
  13   7   7     1412.06     1390.32     84.88 o
  14   7   7      892.43      789.12    108.63 o
  15   7   7       18.74       -0.11    107.37 o
 -16   8   7     1208.75     1087.17    138.80 o
 -15   8   7      215.69      314.35    115.84 o
 -14   8   7        2.05       -4.70     63.05 o
 -13   8   7     2815.18     2573.53     69.32 o
 -12   8   7     7836.64     8069.73    119.39 o
 -11   8   7        9.06       11.71     45.48 o
 -10   8   7     2057.40     1825.83     71.98 o
  -9   8   7     6279.92     6608.99    103.52 o
  -8   8   7     9088.60     9538.08    130.42 o
  -7   8   7     2942.27     2549.17     88.77 o
  -6   8   7      998.77     1033.07     23.83 o
  -5   8   7    29862.49    30455.70    240.31 o
  -4   8   7    27163.85    28930.80    241.31 o
  -3   8   7     2384.24     2341.89    137.62 o
  -2   8   7     4783.31     5465.68     61.22 o
  -1   8   7    11910.33    12352.24     84.39 o
   0   8   7    23917.60    24858.84    189.55 o
   1   8   7     1904.71     1852.54     26.36 o
   2   8   7    13334.15    13249.93     92.86 o
   3   8   7     5490.88     5633.25     68.40 o
   4   8   7     4893.69     4046.32     98.40 o
   5   8   7      772.92      838.62     30.59 o
   6   8   7     3154.92     2907.67     33.80 o
   7   8   7     5117.58     5261.80     49.05 o
   8   8   7     1705.95     1709.19     88.14 o
   9   8   7      123.99       87.23     43.16 o
  10   8   7     2881.40     2803.38     56.43 o
  11   8   7     3562.93     3587.08     93.38 o
  12   8   7      805.32      864.50     66.40 o
  13   8   7       67.26       70.62     54.71 o
  14   8   7      932.32     1035.48    124.92 o
 -15   9   7       72.23      115.86    112.72 o
 -14   9   7      164.02      189.97    116.01 o
 -13   9   7        0.24      -10.77     45.95 o
 -12   9   7       13.34       11.27     45.62 o
 -11   9   7      945.76     1006.58     69.71 o
 -10   9   7       97.90       97.58     54.29 o
  -9   9   7       10.02       31.71     45.12 o
  -8   9   7      482.24      478.79     48.15 o
  -7   9   7      104.94      133.05     27.76 o
  -6   9   7       44.12       44.49     15.34 o
  -5   9   7      168.02      141.55     23.78 o
  -4   9   7      209.50      203.45     40.68 o
  -3   9   7     1193.31     1111.07     44.78 o
  -2   9   7        0.82       -4.16     32.69 o
  -1   9   7       99.74        1.68     29.07 o
   0   9   7       11.68        1.44     25.59 o
   1   9   7      128.61      116.27     18.24 o
   2   9   7      812.27      763.28     35.13 o
   3   9   7      887.47      945.47     29.89 o
   4   9   7        7.37        0.59     13.43 o
   5   9   7        1.09       16.24     19.55 o
   6   9   7       15.97       16.86     16.54 o
   7   9   7        5.36        7.21     22.36 o
   8   9   7       72.14       82.60     25.15 o
   9   9   7       33.06       71.54     40.84 o
  10   9   7      325.98      276.51     65.88 o
  11   9   7       48.98       97.30     62.53 o
  12   9   7        0.28       19.57     60.24 o
  13   9   7       11.69       21.83     65.09 o
  14   9   7      167.72      140.47     69.42 o
 -15  10   7      180.29      276.27    112.96 o
 -14  10   7       17.72      -22.54    118.63 o
 -13  10   7     1588.59     1528.22     61.47 o
 -12  10   7     2425.06     2480.84     86.21 o
 -11  10   7       60.53       68.88     57.84 o
 -10  10   7      363.74      375.40     48.32 o
  -9  10   7     4843.91     5051.88     82.17 o
  -8  10   7     7750.07     8134.55     82.19 o
  -7  10   7     2309.99     2277.31     53.70 o
  -6  10   7       72.56       63.56     15.05 o
  -5  10   7     9136.07     9066.33    130.61 o
  -4  10   7     9389.43     9694.73     90.93 o
  -3  10   7      856.03      765.06     36.71 o
  -2  10   7     1438.27     1464.69     39.16 o
  -1  10   7     7104.35     6697.79     61.80 o
   0  10   7    12251.26    12282.01    152.90 o
   1  10   7     2638.31     2473.45     47.18 o
   2  10   7     4690.57     4680.06     56.56 o
   3  10   7    12877.79    12562.26    117.83 o
   4  10   7     3807.57     3553.68     40.11 o
   5  10   7       13.53        4.13     10.01 o
   6  10   7     3726.11     3518.82     56.15 o
   7  10   7     9765.80     9971.47     61.79 o
   8  10   7     2082.74     1906.42     39.22 o
   9  10   7      194.09      197.03     44.71 o
  10  10   7     1046.11     1047.41     74.68 o
  11  10   7     2523.11     2660.35     88.77 o
  12  10   7     1168.14     1129.80     74.16 o
  13  10   7       58.58       27.08     63.74 o
  14  10   7      808.83      852.00     78.73 o
 -15  11   7      669.34      632.50    119.24 o
 -14  11   7      863.55      891.24    136.98 o
 -13  11   7      573.88      567.36    131.67 o
 -12  11   7       29.31       20.11     61.75 o
 -11  11   7     1756.52     1859.63     79.75 o
 -10  11   7     2494.16     2430.91     97.97 o
  -9  11   7     1993.54     1992.20     61.67 o
  -8  11   7       95.61       53.84     46.27 o
  -7  11   7     4065.30     3897.76     79.56 o
  -6  11   7     4435.53     4536.86     84.44 o
  -5  11   7     1203.59     1139.69     22.03 o
  -4  11   7     2474.59     2404.66     37.10 o
  -3  11   7     9654.35     9398.74     62.64 o
  -2  11   7     7255.37     7655.00    102.23 o
  -1  11   7     1625.74     1455.86     47.31 o
   0  11   7      984.93     1024.21     26.33 o
   1  11   7     4002.72     3917.97     59.29 o
   2  11   7     1749.25     1837.33     51.92 o
   3  11   7      561.81      509.92     40.28 o
   4  11   7     1043.74      959.45     30.45 o
   5  11   7     7775.62     7733.67    101.07 o
   6  11   7     1930.04     1773.27     67.08 o
   7  11   7        0.51       13.32     22.20 o
   8  11   7      716.97      748.70     49.91 o
   9  11   7     4837.68     5263.00    308.12 o
  10  11   7     2082.13     2008.90    126.87 o
  11  11   7        6.47       12.19     59.14 o
  12  11   7      393.17      432.47     75.01 o
  13  11   7     1389.90     1550.20    121.71 o
 -14  12   7        4.16        1.25    104.04 o
 -13  12   7       42.25       18.71    116.26 o
 -12  12   7        1.46      -17.29    108.04 o
 -11  12   7      135.71      132.06     61.90 o
 -10  12   7      254.58      214.24     70.51 o
  -9  12   7       38.90       63.81     53.03 o
  -8  12   7       74.82       77.55     51.00 o
  -7  12   7      433.15      388.21     50.90 o
  -6  12   7        1.17        5.08     47.88 o
  -5  12   7       76.06       39.32     20.48 o
  -4  12   7      209.73      204.64     25.80 o
  -3  12   7       31.06       40.78     25.16 o
  -2  12   7      508.88      530.22     30.60 o
  -1  12   7      628.07      559.20     31.35 o
   0  12   7     1045.44      965.87     33.54 o
   1  12   7      548.71      537.19     25.80 o
   2  12   7        3.15       -6.81     25.35 o
   3  12   7       15.37        9.35     26.57 o
   4  12   7        9.21       -0.40     26.09 o
   5  12   7       12.98       14.16     24.19 o
   6  12   7        6.42       14.31     44.13 o
   7  12   7      477.09      491.13     40.02 o
   8  12   7      343.51      324.67     38.62 o
   9  12   7        0.86      -18.33    109.98 o
  10  12   7        0.12       19.66     78.90 o
  11  12   7      148.90      189.41     70.99 o
  12  12   7        4.05      -15.10     69.88 o
  13  12   7        7.13      -41.58     70.47 o
 -14  13   7     1409.92     1449.16    155.26 o
 -13  13   7      661.39      782.24    126.41 o
 -12  13   7       19.44      -14.35    109.23 o
 -11  13   7     1488.53     1653.74     97.32 o
 -10  13   7     3622.98     3840.24     88.16 o
  -9  13   7      630.52      642.05     59.91 o
  -8  13   7      407.00      354.86     54.05 o
  -7  13   7     3505.22     3558.47    105.91 o
  -6  13   7     5424.99     5533.89     85.75 o
  -5  13   7      308.50      318.55     43.84 o
  -4  13   7     1402.05     1402.48     35.24 o
  -3  13   7     4267.11     4030.13     53.77 o
  -2  13   7     5095.71     5139.60     54.34 o
  -1  13   7     2018.22     2032.05     41.30 o
   0  13   7      834.81      881.93     34.65 o
   1  13   7     7423.59     7194.65     68.18 o
   2  13   7     3985.07     3924.61     51.42 o
   3  13   7      743.64      708.47     35.16 o
   4  13   7      849.97      784.91     35.34 o
   5  13   7     6463.69     6641.76     97.02 o
   6  13   7     4780.22     4532.04     84.51 o
   7  13   7      594.61      576.62     42.37 o
   8  13   7     1037.33     1033.03     45.89 o
   9  13   7     3718.69     4588.95    167.32 o
  10  13   7     1106.84     1104.52    113.80 o
  11  13   7        1.83        5.69     69.87 o
  12  13   7      453.15      551.00     80.95 o
 -13  14   7      835.27      888.48    144.35 o
 -12  14   7      565.60      783.39    137.02 o
 -11  14   7       31.80       71.50     68.69 o
 -10  14   7        9.45        8.79     60.90 o
  -9  14   7     1829.61     1662.63     71.93 o
  -8  14   7     2291.81     2110.61     86.46 o
  -7  14   7      142.12      159.10     51.70 o
  -6  14   7      215.22      147.08     42.54 o
  -5  14   7     1637.97     1648.08     57.28 o
  -4  14   7     2180.46     1928.67     39.25 o
  -3  14   7       94.38       72.96     29.75 o
  -2  14   7     3293.77     3069.82     48.47 o
  -1  14   7     3002.88     2914.24     49.44 o
   0  14   7     1411.59     1358.42     44.33 o
   1  14   7      147.57       79.02     29.16 o
   2  14   7     2208.48     2032.95     44.22 o
   3  14   7     3777.05     3693.67     70.05 o
   4  14   7     2719.39     2772.42     84.04 o
   5  14   7      102.47       45.74     47.33 o
   6  14   7      920.97      871.08     60.97 o
   7  14   7     1665.78     1635.47    110.43 o
   8  14   7     1192.70     1250.28     70.56 o
   9  14   7       27.12       -5.07    104.73 o
  10  14   7      712.37      666.09    118.07 o
  11  14   7      754.87      785.10     71.47 o
  12  14   7      446.36      425.99     88.59 o
 -13  15   7        5.21      -25.18    117.10 o
 -12  15   7        0.02       65.72     83.13 o
 -11  15   7      183.47      167.32     64.11 o
 -10  15   7      232.94      311.36     61.83 o
  -9  15   7      131.10      118.66     59.09 o
  -8  15   7       11.95       26.89     56.78 o
  -7  15   7      557.91      613.36     52.39 o
  -6  15   7        9.58        6.33     43.29 o
  -5  15   7       24.71       75.91     40.72 o
  -4  15   7       42.60       17.07     45.45 o
  -3  15   7      261.57      303.81     32.40 o
  -2  15   7        3.32       -6.96     32.30 o
  -1  15   7       93.61       93.26     36.02 o
   0  15   7        0.23      -19.77     35.32 o
   1  15   7       62.92       55.04     31.19 o
   2  15   7       14.81       22.69     29.70 o
   3  15   7       58.35       78.80     33.36 o
   4  15   7      354.01      281.84     50.75 o
   5  15   7       31.57       36.25     67.84 o
   6  15   7      431.56      364.86     55.20 o
   7  15   7      277.22      246.86     57.00 o
   8  15   7      178.14      127.32    108.75 o
   9  15   7        0.95       -4.08    107.66 o
  10  15   7        2.59       68.23    110.61 o
  11  15   7        0.07      -38.69     71.48 o
 -12  16   7     1307.74     1280.52    123.55 o
 -11  16   7      646.65      656.31     68.94 o
 -10  16   7       36.61       20.86     63.60 o
  -9  16   7      999.75     1029.20     63.13 o
  -8  16   7     2298.76     2521.99     71.66 o
  -7  16   7      324.65      339.66     50.83 o
  -6  16   7      683.27      669.33     51.69 o
  -5  16   7     2386.31     2401.94     65.64 o
  -4  16   7     3099.32     3249.93     64.47 o
  -3  16   7      421.37      387.44     45.06 o
  -2  16   7      323.01      324.52     34.19 o
  -1  16   7     3552.69     3467.15     79.66 o
   0  16   7     4831.28     4921.77     74.07 o
   1  16   7      298.11      266.96     33.90 o
   2  16   7     1550.29     1568.60     42.00 o
   3  16   7     4433.81     4613.64     68.30 o
   4  16   7     2252.95     2092.00     74.20 o
   5  16   7       35.62       43.59     48.80 o
   6  16   7      518.82      510.91     60.80 o
   7  16   7     1406.97     1526.38     92.76 o
   8  16   7     1126.71     1110.59    128.15 o
   9  16   7        7.21       44.96    111.42 o
  10  16   7      431.43      449.29    123.51 o
  11  16   7      851.92     1027.26    160.39 o
 -12  17   7       54.49       33.09     63.00 o
 -11  17   7      304.84      334.60     58.81 o
 -10  17   7      699.36      608.37     59.99 o
  -9  17   7      314.66      384.17     53.98 o
  -8  17   7      174.05      203.06     48.93 o
  -7  17   7     1077.50      987.19     55.26 o
  -6  17   7     1110.28      969.67     52.49 o
  -5  17   7      420.54      492.49     46.01 o
  -4  17   7      815.94      838.66     52.29 o
  -3  17   7     2405.60     2245.29     64.61 o
  -2  17   7      360.88      370.71     34.43 o
  -1  17   7      222.21      210.88     37.28 o
   0  17   7      371.85      343.18     38.84 o
   1  17   7     3979.15     3705.73     63.37 o
   2  17   7     2028.63     2079.87     50.79 o
   3  17   7       14.31      -31.07     36.91 o
   4  17   7     1662.80     1589.86     74.55 o
   5  17   7     2197.13     2179.65    117.34 o
   6  17   7      595.72      564.87     64.75 o
   7  17   7       11.86       28.44     85.38 o
   8  17   7      593.91      563.89    116.14 o
   9  17   7     1370.14     1330.98    137.21 o
  10  17   7      322.37      361.00    122.80 o
 -11  18   7       39.24      -11.38     58.17 o
 -10  18   7        0.95      -25.01     54.57 o
  -9  18   7       28.20       16.94     48.38 o
  -8  18   7        1.62       46.06     49.84 o
  -7  18   7        7.09       17.55     50.42 o
  -6  18   7       53.26       53.01     47.17 o
  -5  18   7       41.94       20.19     46.80 o
  -4  18   7       73.33       41.58     43.98 o
  -3  18   7      132.81      139.35     45.82 o
  -2  18   7       73.36       56.80     39.31 o
  -1  18   7       97.80      114.71     40.57 o
   0  18   7        8.02        4.68     38.98 o
   1  18   7       12.40       10.25     34.23 o
   2  18   7       31.76       37.21     33.88 o
   3  18   7       83.78       79.54     49.78 o
   4  18   7       98.33      120.32     55.65 o
   5  18   7      190.70      209.11     58.19 o
   6  18   7       62.60       67.88     55.45 o
   7  18   7      112.51      134.41    102.77 o
   8  18   7        4.02      -38.75    112.47 o
   9  18   7        3.85       57.07    112.85 o
 -10  19   7     1035.11     1027.45     60.48 o
  -9  19   7      211.79      184.11     53.90 o
  -8  19   7      219.01      168.05     53.65 o
  -7  19   7     1352.83     1320.72     61.90 o
  -6  19   7     1413.50     1486.43     82.88 o
  -5  19   7      418.39      546.67     54.53 o
  -4  19   7      129.56      137.44     46.54 o
  -3  19   7     1760.29     1875.08     63.23 o
  -2  19   7     2115.87     2238.15     75.51 o
  -1  19   7       69.73       64.86     50.43 o
   0  19   7      941.74      833.50     43.52 o
   1  19   7     1943.87     2014.17     51.03 o
   2  19   7     1618.59     1630.53     57.32 o
   3  19   7      109.38      138.23     49.30 o
   4  19   7      696.30      657.24     68.56 o
   5  19   7     1789.62     1816.95     86.27 o
   6  19   7      618.40      522.98    106.53 o
   7  19   7        0.16      -16.35    103.87 o
   8  19   7      195.23      201.53    109.77 o
  -9  20   7      455.45      364.94     56.87 o
  -8  20   7      557.71      562.62     58.20 o
  -7  20   7        5.79       11.23     47.50 o
  -6  20   7      408.93      346.00     56.45 o
  -5  20   7      552.99      525.89     56.34 o
  -4  20   7      812.47      695.33     56.75 o
  -3  20   7      191.80      159.87     58.02 o
  -2  20   7      396.19      341.19     56.76 o
  -1  20   7     1202.54     1175.02     68.67 o
   0  20   7     1072.88      964.65     52.51 o
   1  20   7      368.40      326.77     39.26 o
   2  20   7       42.05       40.26     41.14 o
   3  20   7      563.34      515.05     58.34 o
   4  20   7      496.48      531.75     67.80 o
   5  20   7       26.99      -22.39     99.34 o
   6  20   7      135.60      103.87    111.58 o
   7  20   7      321.54      416.87    118.94 o
  -8  21   7       30.68       53.52     55.79 o
  -7  21   7       68.13      133.67     53.50 o
  -6  21   7       55.34       24.18     52.99 o
  -5  21   7       54.07       65.72     51.85 o
  -4  21   7       48.32       25.22     50.95 o
  -3  21   7      245.28      251.61     63.58 o
  -2  21   7      123.94       83.31     56.03 o
  -1  21   7        8.85       11.75     51.14 o
   0  21   7       15.45      -23.84     46.66 o
   1  21   7       67.85       68.46     53.51 o
   2  21   7      246.55      196.64     55.74 o
   3  21   7       43.69       12.10     54.72 o
   4  21   7        6.33      -18.03     52.85 o
   5  21   7       14.55      -30.07     92.44 o
   6  21   7       34.49       48.65    106.30 o
  -6  22   7       15.00       69.84     51.94 o
  -5  22   7      928.99      857.36     63.34 o
  -4  22   7     1370.06     1544.49    110.52 o
  -3  22   7      256.69      243.80     62.58 o
  -2  22   7      256.11      206.02     61.92 o
  -1  22   7     1404.75     1390.78     63.34 o
   0  22   7      561.73      568.34     53.17 o
   1  22   7       28.74       38.34     67.38 o
   2  22   7      191.30      234.44     74.34 o
   3  22   7      973.89     1000.81     67.25 o
   4  22   7      621.33      614.36     82.97 o
  -3  23   7      498.40      479.09     71.32 o
  -2  23   7      248.37      188.60     65.19 o
  -1  23   7        1.50      -15.52     49.02 o
   0  23   7      217.15      234.49     72.70 o
   1  23   7      442.32      445.73    111.81 o
   2  23   7      356.12      360.28     79.72 o
 -17   0   8      375.81      482.06    119.82 o
 -16   0   8     3554.41     3225.58    147.94 o
 -15   0   8      271.33      245.44     61.17 o
 -14   0   8      354.51      309.22    109.45 o
 -13   0   8     2080.54     2126.83     76.01 o
 -12   0   8     4231.78     4163.72     89.88 o
 -11   0   8     1361.27     1350.93     65.82 o
 -10   0   8      472.81      416.50     51.49 o
  -9   0   8    13636.38    14517.88    179.43 o
  -8   0   8     4488.47     4657.74    109.89 o
  -7   0   8     1024.11      810.01     47.54 o
  -6   0   8     3264.81     3508.03     89.63 o
  -5   0   8    11600.97    11662.61    111.67 o
  -4   0   8    14671.20    15861.84     66.46 o
  -3   0   8    10165.36     9469.30     68.39 o
  -2   0   8    17096.99    21691.23    298.20 o
  -1   0   8     8737.51     8770.50     45.14 o
   0   0   8       83.33      148.85     14.48 o
   1   0   8      293.59      272.89     12.09 o
   2   0   8     2036.47     2231.79     53.71 o
   3   0   8    14300.46    13420.96    103.70 o
   4   0   8     8368.10     8215.00     55.50 o
   5   0   8     2482.13     2323.21     42.84 o
   6   0   8     8597.82     8350.59    106.04 o
   7   0   8     7806.81     7930.85    109.73 o
   8   0   8     2873.72     2721.19     46.38 o
   9   0   8      368.41      303.17     61.66 o
  13   0   8      223.55      228.36     90.49 o
  14   0   8     1804.16     1573.42    114.08 o
  15   0   8     1613.55     1565.44     87.50 o
 -17   1   8      244.51      219.37     98.63 o
 -16   1   8       26.07       55.47     73.06 o
 -15   1   8      427.56      454.80     55.31 o
 -14   1   8      913.90      865.42     52.22 o
 -13   1   8      154.61      148.41     41.17 o
 -12   1   8      230.29      232.10     29.06 o
 -11   1   8      654.32      722.23     30.01 o
 -10   1   8     2917.98     2853.46     40.86 o
  -9   1   8       71.91       75.21     18.72 o
  -8   1   8     2040.69     1977.87     48.64 o
  -7   1   8     2665.05     2653.95     60.31 o
  -6   1   8     2573.72     2338.14     35.36 o
  -5   1   8     1813.81     1960.11     30.68 o
  -4   1   8     2222.30     2389.98     30.63 o
  -3   1   8    19625.01    19976.88     83.25 o
  -2   1   8    29274.85    31138.41    110.10 o
  -1   1   8     3704.56     4085.71     31.03 o
   0   1   8     2323.85     2918.96     18.47 o
   1   1   8    10235.75    10433.06     38.56 o
   2   1   8    14588.72    16109.78     71.09 o
   3   1   8       79.85       91.20     16.76 o
   4   1   8      475.82      521.82     10.55 o
   5   1   8     6939.12     7097.76     32.68 o
   6   1   8     1938.91     1980.48     22.86 o
   7   1   8        0.19        6.92     12.37 o
   8   1   8      138.57      148.42     18.46 o
   9   1   8      965.72      870.53     30.92 o
  12   1   8     1811.34     1786.72    115.42 o
  13   1   8      853.42      864.34     60.56 o
  14   1   8      144.42      178.66     49.95 o
  15   1   8       25.08       -8.18     51.78 o
 -17   2   8       78.27      104.45     77.06 o
 -16   2   8      455.94      348.00     72.24 o
 -15   2   8        2.63      -35.25     63.78 o
 -14   2   8       90.91       49.18     58.92 o
 -13   2   8       98.99      151.33     38.85 o
 -12   2   8      724.94      657.72     42.59 o
 -11   2   8      691.67      696.24     35.33 o
 -10   2   8      134.54      174.61     30.48 o
  -9   2   8      601.08      637.46     32.79 o
  -8   2   8     2128.60     2076.13     53.48 o
  -7   2   8      220.27      219.39     21.22 o
  -6   2   8      386.09      346.33     21.68 o
  -5   2   8     1083.18     1074.43     28.32 o
  -4   2   8     6862.09     7630.73     62.06 o
  -3   2   8     1160.19     1118.35     24.40 o
  -2   2   8      129.58       55.90     15.03 o
  -1   2   8      151.20      141.86     12.61 o
   0   2   8      433.46      411.31     14.97 o
   1   2   8      801.47     1012.55     15.72 o
   2   2   8      648.90      774.65     17.51 o
   3   2   8     5697.28     5470.90     52.22 o
   4   2   8      702.72      603.82     19.76 o
   5   2   8     1481.28     1759.64     27.66 o
   6   2   8     1178.80      959.17     25.46 o
   7   2   8      788.10      761.70     23.25 o
   8   2   8      306.69      238.38     18.84 o
   9   2   8      544.66      537.77     50.63 o
  10   2   8     2645.26     2238.00     71.82 o
  11   2   8     1718.78     1573.29    122.99 o
  12   2   8      883.25     1003.90     77.12 o
  13   2   8       56.52       75.70     62.46 o
  14   2   8      439.34      368.35     52.27 o
  15   2   8      411.60      470.73     57.40 o
 -16   3   8      249.61      308.59     71.73 o
 -15   3   8     1101.41     1227.31     79.13 o
 -14   3   8     2547.63     2366.38    148.85 o
 -13   3   8      596.04      620.63     39.08 o
 -12   3   8     1391.50     1341.84     65.81 o
 -11   3   8     6026.17     6279.40     85.09 o
 -10   3   8     6100.83     6000.79     57.76 o
  -9   3   8     1268.81     1116.42     29.25 o
  -8   3   8     3868.23     3765.53     49.05 o
  -7   3   8    20561.71    20797.60    292.96 o
  -6   3   8     3839.45     3610.80    112.97 o
  -5   3   8       46.45       75.23     24.98 o
  -4   3   8     4673.01     4822.13     44.50 o
  -3   3   8    19703.13    19228.78     85.57 o
  -2   3   8     6820.94     6917.34     48.09 o
  -1   3   8      344.66      291.25     16.68 o
   0   3   8     6396.35     6862.53     37.41 o
   1   3   8    25801.05    25688.04    150.54 o
   2   3   8    22010.87    22772.31     70.89 o
   3   3   8      119.08      126.29     16.40 o
   4   3   8     2986.10     2798.37     29.33 o
   5   3   8    10855.07    10969.14    204.38 o
   6   3   8    11079.88    11026.28     66.71 o
   7   3   8      254.00      255.49     24.44 o
   8   3   8     1399.87     1234.63     26.80 o
   9   3   8     5330.73     5552.90     86.75 o
  10   3   8     2660.65     2633.57     69.73 o
  11   3   8       60.06      110.10     38.65 o
  12   3   8     2359.14     2438.33    173.80 o
  13   3   8     2449.85     2469.30    113.02 o
  14   3   8      870.06      907.47     59.33 o
  15   3   8       44.49       35.08     51.32 o
 -16   4   8      541.26      680.15     87.26 o
 -15   4   8      495.15      531.47    102.77 o
 -14   4   8        8.61       16.88     62.85 o
 -13   4   8      174.15      181.79     46.67 o
 -12   4   8      596.86      644.82     49.76 o
 -11   4   8     1347.42     1475.88     66.26 o
 -10   4   8      124.69      170.13     23.60 o
  -9   4   8      793.03      745.64     22.70 o
  -8   4   8      175.59      175.37     21.08 o
  -7   4   8      209.87      227.46     24.42 o
  -6   4   8     1763.14     1897.39     34.01 o
  -5   4   8     8345.04     7823.64     60.77 o
  -4   4   8      310.89      237.19     25.47 o
  -3   4   8       12.51       14.05     24.43 o
  -2   4   8      157.70      327.04     22.22 o
  -1   4   8    26315.39    26285.45    192.94 o
   0   4   8    24969.54    25346.95    117.76 o
   1   4   8     2837.58     3297.07     28.15 o
   2   4   8        7.42       21.29     11.24 o
   3   4   8     3223.37     3423.34     37.37 o
   4   4   8      790.52      869.30     44.34 o
   5   4   8      106.89      140.18     17.24 o
   6   4   8     4253.25     4286.63     45.97 o
   7   4   8     2078.94     2082.68     39.63 o
   8   4   8      863.29      927.62     35.57 o
   9   4   8      603.81      555.06     92.06 o
  10   4   8      884.39      955.26     43.26 o
  11   4   8      291.14      358.82     40.96 o
  12   4   8      330.00      371.07     45.52 o
  13   4   8       14.65      -26.17     97.80 o
  14   4   8      700.28      607.43     70.31 o
  15   4   8      126.29       38.21     88.22 o
 -16   5   8       21.83       59.14     72.42 o
 -15   5   8      872.51      974.90     88.86 o
 -14   5   8     1324.67     1266.83     61.91 o
 -13   5   8      612.25      545.90     51.79 o
 -12   5   8        1.29       22.68     42.04 o
 -11   5   8     1866.24     1865.14     44.03 o
 -10   5   8     3363.64     3154.35     37.69 o
  -9   5   8      388.87      357.76     22.29 o
  -8   5   8      653.77      574.80     25.83 o
  -7   5   8     3294.71     3027.44     36.31 o
  -6   5   8     9001.14     9783.87     80.75 o
  -5   5   8      485.15      555.74     23.50 o
  -4   5   8     3425.64     3439.67     51.11 o
  -3   5   8    10105.17     8861.85     82.11 o
  -2   5   8     7201.66     8088.63     78.72 o
  -1   5   8     3018.01     3209.49     40.02 o
   0   5   8     2476.83     2556.62     29.80 o
   1   5   8    15681.45    14828.24     79.51 o
   2   5   8       15.27       27.91     10.84 o
   3   5   8      226.74      255.40     24.26 o
   4   5   8     1622.58     1454.66     50.70 o
   5   5   8     6938.29     6988.75    245.05 o
   6   5   8     1230.84     1180.38     34.90 o
   7   5   8        0.63       -4.24     26.57 o
   8   5   8     6862.47     6613.54    155.75 o
   9   5   8     4535.50     4800.83     73.97 o
  10   5   8     1750.51     1785.90     53.08 o
  11   5   8       15.97       33.64     33.41 o
  12   5   8      404.27      377.17     53.03 o
  13   5   8      151.14      263.43     84.42 o
  14   5   8      912.01      890.04     77.32 o
  15   5   8       87.93      106.81    103.69 o
 -16   6   8     2070.20     2311.66    103.01 o
 -15   6   8      604.63      727.59     79.50 o
 -14   6   8      469.18      508.06     57.31 o
 -13   6   8     3616.94     3747.19     80.82 o
 -12   6   8     4278.83     4469.87     95.02 o
 -11   6   8      929.02      866.57     52.06 o
 -10   6   8      744.66      782.38     43.64 o
  -9   6   8     6633.55     6548.07     81.56 o
  -8   6   8     9288.93     9062.86     53.49 o
  -7   6   8     3521.92     3524.90     49.65 o
  -6   6   8     3585.25     3455.43     44.15 o
  -5   6   8     9698.82     9570.47     64.22 o
  -4   6   8     7235.24     7167.84     53.22 o
  -3   6   8     1523.63     1631.72     46.15 o
  -2   6   8    11960.58    11060.37    196.02 o
  -1   6   8    30552.87    30667.05    176.17 o
   0   6   8    20790.17    21982.55    122.14 o
   1   6   8     4518.10     4826.46     66.20 o
   2   6   8    25115.30    24210.85    174.76 o
   3   6   8    17324.18    16205.91     62.86 o
   4   6   8    11738.46    12428.32    146.71 o
   5   6   8        1.38       11.58     49.96 o
   6   6   8     7572.99     7485.40     82.76 o
   7   6   8    15267.20    14799.78    292.98 o
   8   6   8     2690.45     2632.66     54.45 o
   9   6   8       71.69       49.03     43.04 o
  10   6   8     1774.43     1886.77     68.99 o
  11   6   8     2182.19     2126.35     73.57 o
  12   6   8      462.82      407.91     63.19 o
  13   6   8        5.06       -9.50    100.39 o
  14   6   8     1808.57     1922.33    137.23 o
 -16   7   8       63.00      -56.20    110.64 o
 -15   7   8      135.71       96.23     65.06 o
 -14   7   8      132.96      153.28     44.74 o
 -13   7   8       26.63       32.13     43.23 o
 -12   7   8      172.02      257.05     48.73 o
 -11   7   8      473.77      433.48     48.37 o
 -10   7   8      352.91      387.74     59.11 o
  -9   7   8        1.22       16.01     26.34 o
  -8   7   8      614.31      667.41     22.49 o
  -7   7   8     2687.08     2592.48     33.31 o
  -6   7   8     1939.12     1839.69     28.11 o
  -5   7   8       86.96      103.35     21.14 o
  -4   7   8      153.96      116.77     23.28 o
  -3   7   8      980.15     1169.91     39.21 o
  -2   7   8     1551.02     1389.12     48.01 o
  -1   7   8      310.98      221.96     30.34 o
   0   7   8     1495.46     1426.29     40.53 o
   1   7   8     1101.73     1142.76     21.35 o
   2   7   8      449.24      433.22     40.30 o
   3   7   8       76.69       72.90     19.62 o
   4   7   8      132.27      169.56     15.78 o
   5   7   8      578.91      556.63     59.74 o
   6   7   8      902.61      934.51     65.08 o
   7   7   8      935.09      799.34     37.72 o
   8   7   8     5808.64     5863.99    108.50 o
   9   7   8     1083.37      960.27     58.88 o
  10   7   8        6.76       18.43     35.62 o
  11   7   8       17.55       31.44     48.72 o
  12   7   8      807.16      816.93     88.79 o
  13   7   8     1183.44     1081.94     72.18 o
  14   7   8       31.01      102.52     97.05 o
 -16   8   8      303.80      181.08    118.40 o
 -15   8   8      469.19      492.20    114.37 o
 -14   8   8      106.42       43.85     49.17 o
 -13   8   8      854.21     1074.19     59.18 o
 -12   8   8     1527.20     1439.65     62.79 o
 -11   8   8      454.46      444.02     63.92 o
 -10   8   8     1782.28     1756.83     72.10 o
  -9   8   8     1927.53     1946.37     72.53 o
  -8   8   8     3416.77     3351.92     71.93 o
  -7   8   8     1748.69     1659.86     42.71 o
  -6   8   8     1138.86     1076.48     24.66 o
  -5   8   8     3642.05     3508.18     53.77 o
  -4   8   8     6335.63     5949.75     59.14 o
  -3   8   8      137.27       93.54     33.62 o
  -2   8   8     4987.39     5057.07     55.53 o
  -1   8   8     9870.20     8974.89     88.85 o
   0   8   8    10799.88    11104.14     86.54 o
   1   8   8     2407.42     2514.97     77.86 o
   2   8   8     2853.62     2813.36     43.85 o
   3   8   8    12568.20    12589.74     77.59 o
   4   8   8     1447.78     1435.59     35.87 o
   5   8   8      124.02      137.65     28.30 o
   6   8   8     2452.78     2235.88     81.16 o
   7   8   8     6807.58     6199.80    375.13 o
   8   8   8     1200.65     1148.23     30.44 o
   9   8   8      262.85      279.97     47.64 o
  10   8   8     1426.77     1345.70     50.18 o
  11   8   8      788.58      896.41    129.81 o
  12   8   8      184.83      201.04     56.19 o
  13   8   8       25.54       30.72     60.81 o
  14   8   8      345.30      520.00    126.15 o
 -15   9   8     1117.71      851.24    123.77 o
 -14   9   8     2500.65     2534.59    123.44 o
 -13   9   8      384.69      403.96     52.67 o
 -12   9   8      671.59      759.45     55.01 o
 -11   9   8     4267.75     4234.44     97.47 o
 -10   9   8     5091.46     5243.56    103.19 o
  -9   9   8      387.74      424.95     49.04 o
  -8   9   8     1983.29     2172.82     62.81 o
  -7   9   8     9934.59     9700.09    145.63 o
  -6   9   8    10383.01    10295.23     99.11 o
  -5   9   8     2287.10     2173.41     90.08 o
  -4   9   8     2911.81     2866.82     69.32 o
  -3   9   8     8115.10     8735.41    133.09 o
  -2   9   8     4706.36     4605.90     54.85 o
  -1   9   8     1685.97     1417.91     37.83 o
   0   9   8     6140.90     5924.70     57.58 o
   1   9   8     7701.30     7982.44     99.97 o
   2   9   8     2644.46     2691.61     63.00 o
   3   9   8       99.94       47.46     24.18 o
   4   9   8     3953.59     3739.02     51.55 o
   5   9   8     8348.85     8211.10    114.77 o
   6   9   8     6248.39     6262.58     65.95 o
   7   9   8       22.82       78.60     51.67 o
   8   9   8     3582.50     3500.69    140.98 o
   9   9   8     4611.70     4448.46    121.07 o
  10   9   8     3033.76     3104.25    121.53 o
  11   9   8       22.59       29.40     58.78 o
  12   9   8     1427.29     1412.13    115.99 o
  13   9   8     2219.70     2505.04     94.59 o
  14   9   8      813.83      825.01    125.13 o
 -15  10   8       89.82       41.05    111.35 o
 -14  10   8       64.13      -49.01    123.19 o
 -13  10   8      290.13      248.65     50.87 o
 -12  10   8      436.48      408.67     67.29 o
 -11  10   8      457.16      496.37     61.29 o
 -10  10   8       24.91       16.39     45.67 o
  -9  10   8      518.17      458.78     50.95 o
  -8  10   8      761.92      774.64     51.60 o
  -7  10   8      478.76      474.00     47.89 o
  -6  10   8      334.38      317.84     24.36 o
  -5  10   8     2092.01     2079.59     41.65 o
  -4  10   8     1228.09     1093.76     48.63 o
  -3  10   8       21.17        4.93     31.73 o
  -2  10   8      191.33      223.15     31.22 o
  -1  10   8     1225.41     1410.80     39.64 o
   0  10   8       68.50       24.88     27.18 o
   1  10   8     3197.28     3302.88     57.08 o
   2  10   8     1280.14     1283.40     35.97 o
   3  10   8     1187.56     1210.80     33.14 o
   4  10   8      887.36      825.26     45.45 o
   5  10   8       13.83       19.87     35.60 o
   6  10   8      635.18      589.42     37.00 o
   7  10   8     2984.95     2975.64     75.81 o
   8  10   8      231.44      150.83     49.03 o
   9  10   8      551.48      479.31     52.28 o
  10  10   8      607.65      523.04    113.56 o
  11  10   8      643.49      694.50     79.79 o
  12  10   8      205.67      176.92     63.91 o
  13  10   8        8.68       18.54     64.11 o
 -15  11   8      217.29      148.47    104.05 o
 -14  11   8     1004.63     1045.45    137.18 o
 -13  11   8      677.32      704.62     57.63 o
 -12  11   8       96.26      111.72     62.45 o
 -11  11   8      470.05      459.09     63.04 o
 -10  11   8      823.54      919.24     57.43 o
  -9  11   8      396.97      448.90     52.00 o
  -8  11   8      212.33      302.61     61.11 o
  -7  11   8     1239.84     1178.28     59.06 o
  -6  11   8     3459.54     3202.91    108.70 o
  -5  11   8      450.53      475.63     21.08 o
  -4  11   8      728.55      714.31     39.99 o
  -3  11   8     2057.28     2163.41     49.40 o
  -2  11   8     2401.37     2460.97     59.40 o
  -1  11   8     1132.43      998.68     37.92 o
   0  11   8      208.33      178.58     23.45 o
   1  11   8     1547.39     1519.86     32.67 o
   2  11   8     3198.42     3173.94     52.22 o
   3  11   8      956.67      782.12     30.94 o
   4  11   8      569.05      529.21     25.58 o
   5  11   8     2264.67     2092.11     58.95 o
   6  11   8     1540.09     1624.62     52.00 o
   7  11   8     1005.33      870.58     41.15 o
   8  11   8      251.43      241.79     58.21 o
   9  11   8     1898.64     1840.82    118.38 o
  10  11   8     1163.52     1223.56    123.95 o
  11  11   8        6.91       44.27     59.22 o
  12  11   8      588.45      601.52     75.21 o
  13  11   8      753.61      757.22    103.66 o
 -14  12   8        6.32      -17.88    109.24 o
 -13  12   8     1524.78     1310.61    138.61 o
 -12  12   8     2526.73     2552.78    111.80 o
 -11  12   8       73.29       14.14    116.82 o
 -10  12   8      679.03      624.40     72.26 o
  -9  12   8     3620.23     3531.81    162.06 o
  -8  12   8     4376.95     4038.25     82.60 o
  -7  12   8     1656.94     1723.05     64.53 o
  -6  12   8      682.42      680.90     52.18 o
  -5  12   8     7456.42     7441.34     59.90 o
  -4  12   8     2620.37     2578.95     41.83 o
  -3  12   8        3.62       -3.64     25.82 o
  -2  12   8      811.56      819.19     33.34 o
  -1  12   8     3576.11     3760.32     47.60 o
   0  12   8     8507.77     8590.36     64.26 o
   1  12   8        5.30       -2.13     21.85 o
   2  12   8     5725.41     5803.91     60.55 o
   3  12   8     5898.35     5809.68     72.86 o
   4  12   8     4708.32     4425.87     50.94 o
   5  12   8       15.63       43.09     41.17 o
   6  12   8      923.44      934.09     52.15 o
   7  12   8     3478.98     3577.80     66.86 o
   8  12   8     3443.04     3179.89     78.27 o
   9  12   8       71.30      170.07    108.71 o
  10  12   8     1373.59     1259.53    112.85 o
  11  12   8     2496.64     2734.23    184.41 o
  12  12   8     1056.66     1008.80    106.35 o
  13  12   8        9.55       -3.20     68.84 o
 -14  13   8      165.65      150.75    117.77 o
 -13  13   8       82.61      151.90    104.90 o
 -12  13   8       79.62      147.49    115.05 o
 -11  13   8      177.64       96.79     77.47 o
 -10  13   8      184.09      128.82     65.25 o
  -9  13   8      113.77       77.95     50.23 o
  -8  13   8      124.61      113.69     50.62 o
  -7  13   8      151.03      135.61     49.96 o
  -6  13   8      633.78      549.70     52.62 o
  -5  13   8       50.40       74.75     40.70 o
  -4  13   8     1550.89     1523.36     37.71 o
  -3  13   8     2485.34     2435.69     43.77 o
  -2  13   8     1950.28     1781.22     42.32 o
  -1  13   8      779.16      800.21     34.77 o
   0  13   8      232.61      212.61     31.69 o
   1  13   8     1850.20     1905.11     39.27 o
   2  13   8      501.43      501.78     29.35 o
   3  13   8       71.78       76.77     27.65 o
   4  13   8     1481.65     1422.85     38.88 o
   5  13   8      860.33      813.18     55.16 o
   6  13   8       45.53       44.71     49.21 o
   7  13   8      796.48      823.26     58.58 o
   8  13   8      255.31      289.81     50.85 o
   9  13   8      827.68      997.54    123.39 o
  10  13   8      103.68      136.46     91.64 o
  11  13   8        0.58       14.06     73.19 o
  12  13   8       60.45       82.27     69.26 o
 -13  14   8      343.90      376.62    135.55 o
 -12  14   8      235.88      418.88    131.19 o
 -11  14   8      425.86      466.92     77.53 o
 -10  14   8       77.75       62.52     75.79 o
  -9  14   8      341.84      391.03     54.17 o
  -8  14   8     1554.28     1577.01     84.33 o
  -7  14   8      593.68      519.35     52.17 o
  -6  14   8      711.52      633.13     46.91 o
  -5  14   8     2917.91     3065.79     75.84 o
  -4  14   8     2615.70     2531.25     44.94 o
  -3  14   8     1575.07     1478.33     40.31 o
  -2  14   8      415.27      370.99     36.03 o
  -1  14   8     7512.37     7839.74     68.38 o
   0  14   8     2792.86     2773.14     61.19 o
   1  14   8        8.53       -5.48     28.42 o
   2  14   8      633.46      667.13     31.42 o
   3  14   8     1597.18     1515.07     42.62 o
   4  14   8     1915.64     1945.76     65.85 o
   5  14   8      202.62      220.26     49.88 o
   6  14   8      897.50      848.75     58.97 o
   7  14   8      814.12      813.79     61.09 o
   8  14   8      838.81      914.04    113.86 o
   9  14   8        2.35       78.44    108.17 o
  10  14   8      676.89      653.71    114.91 o
  11  14   8      753.39      812.32     80.47 o
  12  14   8      681.13      634.53     79.00 o
 -13  15   8      335.62      305.46    114.16 o
 -12  15   8      260.88      313.09     80.67 o
 -11  15   8     1395.53     1308.08     97.39 o
 -10  15   8     2330.92     2593.65     84.91 o
  -9  15   8      488.67      516.18     56.97 o
  -8  15   8      867.96      827.53     57.37 o
  -7  15   8     2762.39     2724.56     67.75 o
  -6  15   8     2597.32     2782.93     64.48 o
  -5  15   8       12.29       22.72     39.75 o
  -4  15   8     2238.96     2111.43     59.59 o
  -3  15   8     3490.08     3477.95     52.45 o
  -2  15   8     5064.42     5349.65    150.97 o
  -1  15   8      522.87      508.47     37.29 o
   0  15   8     2621.38     2531.97     53.45 o
   1  15   8     5753.67     5717.93     89.40 o
   2  15   8     3635.17     3623.96     59.28 o
   3  15   8      149.50      163.25     33.33 o
   4  15   8     1457.58     1661.85     66.90 o
   5  15   8     4228.51     4166.45     87.39 o
   6  15   8     2937.03     3014.16     83.19 o
   7  15   8      148.17      177.66    101.29 o
   8  15   8      821.33      864.88    120.48 o
   9  15   8     1360.34     1429.19    134.68 o
  10  15   8      557.00      622.11    119.34 o
  11  15   8        4.19       50.40     65.96 o
 -12  16   8        3.84       30.86     87.03 o
 -11  16   8       36.42       11.51     70.83 o
 -10  16   8       13.87       15.57     61.68 o
  -9  16   8      335.77      428.22     51.07 o
  -8  16   8      153.22      113.39     51.45 o
  -7  16   8       19.11       64.19     45.02 o
  -6  16   8       79.09       62.42     47.79 o
  -5  16   8       81.35       94.67     44.83 o
  -4  16   8      100.48      106.85     46.40 o
  -3  16   8       38.69       55.12     39.60 o
  -2  16   8      811.87      862.76     39.99 o
  -1  16   8     1017.32     1017.63     41.41 o
   0  16   8        2.14        0.64     36.20 o
   1  16   8        6.99      -20.85     30.47 o
   2  16   8      153.82      194.86     31.96 o
   3  16   8      351.74      322.96     45.43 o
   4  16   8       42.28        1.15     50.16 o
   5  16   8      506.75      468.03     57.91 o
   6  16   8      484.02      434.83     89.48 o
   7  16   8      154.92      203.51    101.81 o
   8  16   8        0.38       57.36    102.37 o
   9  16   8      144.76       65.01    113.28 o
  10  16   8      439.02      466.30    129.61 o
 -11  17   8      314.83      316.07     90.06 o
 -10  17   8      793.01      823.38     61.81 o
  -9  17   8      290.37      438.07     53.03 o
  -8  17   8       85.08       63.74     50.96 o
  -7  17   8      861.93      962.07     59.60 o
  -6  17   8      936.41      941.62     53.20 o
  -5  17   8       42.91       28.29     43.36 o
  -4  17   8      228.53      243.13     43.02 o
  -3  17   8     1218.18     1340.42     54.04 o
  -2  17   8     1570.06     1525.38     55.71 o
  -1  17   8       98.16       73.75     36.50 o
   0  17   8      441.99      515.32     40.97 o
   1  17   8     1518.60     1604.88     43.23 o
   2  17   8     1337.76     1374.91     42.50 o
   3  17   8       13.22       -1.40     42.61 o
   4  17   8      432.40      366.29     55.47 o
   5  17   8      621.72      648.35     76.54 o
   6  17   8      388.04      277.03    106.80 o
   7  17   8       71.50       76.01     84.67 o
   8  17   8      566.61      662.62    119.43 o
   9  17   8      448.56      602.55    128.66 o
  10  17   8      366.27      337.55    128.25 o
 -11  18   8      308.35      266.08     71.31 o
 -10  18   8       13.53       16.18     49.88 o
  -9  18   8     1050.82     1294.76     66.87 o
  -8  18   8      738.53      857.03     57.00 o
  -7  18   8      135.36      115.44     47.63 o
  -6  18   8      381.15      372.00     53.49 o
  -5  18   8     1579.76     1550.65     59.40 o
  -4  18   8      555.76      599.52     48.35 o
  -3  18   8       99.33       68.54     42.06 o
  -2  18   8      456.82      448.05     48.66 o
  -1  18   8     2181.46     2236.33     57.76 o
   0  18   8      838.39      868.36     40.92 o
   1  18   8       41.03       32.70     32.95 o
   2  18   8      722.42      661.02     45.60 o
   3  18   8     2628.00     2625.38     70.28 o
   4  18   8      894.97      866.29     67.02 o
   5  18   8       48.42       25.98     92.69 o
   6  18   8     1008.43     1008.90    113.95 o
   7  18   8     1092.22     1088.53    120.14 o
   8  18   8      225.33      399.95    107.89 o
   9  18   8       65.29       64.93    116.80 o
 -10  19   8        0.48       14.11     58.77 o
  -9  19   8       10.83       49.77     52.28 o
  -8  19   8       56.09       55.88     55.17 o
  -7  19   8      174.70       94.81     50.06 o
  -6  19   8      144.48      151.35     51.07 o
  -5  19   8       30.47       20.29     50.35 o
  -4  19   8       42.73       21.05     45.27 o
  -3  19   8       12.82       14.56     45.95 o
  -2  19   8      180.44      212.61     57.71 o
  -1  19   8      104.72      129.75     49.85 o
   0  19   8       65.20       61.36     35.77 o
   1  19   8      319.57      295.14     37.66 o
   2  19   8       98.45      109.31     41.72 o
   3  19   8       20.50      -27.47     48.82 o
   4  19   8       49.87       54.28     48.88 o
   5  19   8       53.23      117.98     85.90 o
   6  19   8        0.27        7.70     86.64 o
   7  19   8       25.91       51.67    104.78 o
   8  19   8       40.10      -62.62    102.83 o
  -8  20   8      291.77      324.53     57.05 o
  -7  20   8      171.80      193.53     57.36 o
  -6  20   8       22.33       19.93     45.26 o
  -5  20   8      909.66      929.61     63.27 o
  -4  20   8     1903.62     1854.95     66.47 o
  -3  20   8      228.21      205.22     58.33 o
  -2  20   8      145.52      158.70     52.34 o
  -1  20   8      940.60      950.97     64.94 o
   0  20   8     1203.20     1217.41     56.14 o
   1  20   8      202.40      190.18     43.91 o
   2  20   8       47.77       42.29     40.87 o
   3  20   8     1141.16     1237.34     64.10 o
   4  20   8     1067.93     1127.94    130.29 o
   5  20   8        2.70       23.91     98.50 o
   6  20   8      584.53      870.13    125.42 o
   7  20   8      856.07      853.44    137.42 o
  -7  21   8      784.53      739.69     64.52 o
  -6  21   8      808.02      812.51     57.82 o
  -5  21   8      226.15      251.62     56.65 o
  -4  21   8      250.98      216.77     51.92 o
  -3  21   8     1290.51     1230.03     74.38 o
  -2  21   8      580.09      567.04     66.12 o
  -1  21   8        7.75       29.74     45.06 o
   0  21   8      796.58      667.23     61.83 o
   1  21   8      980.54      941.22     62.97 o
   2  21   8      750.53      688.95     57.25 o
   3  21   8       62.98       53.39     76.94 o
   4  21   8      390.83      330.87     75.20 o
   5  21   8      798.08      840.90    123.85 o
  -5  22   8      107.70      129.45     59.44 o
  -4  22   8        0.28       34.84     62.03 o
  -3  22   8       75.40       74.89     61.56 o
  -2  22   8        0.28       22.01     57.26 o
  -1  22   8       33.88       26.49     48.97 o
   0  22   8       43.48      -12.86     56.36 o
   1  22   8       17.81       -7.18     68.65 o
   2  22   8       63.98       40.46     66.29 o
   3  22   8       45.75       50.38     72.09 o
   4  22   8        0.63       -3.49     68.69 o
  -2  23   8      360.82      354.54     65.86 o
  -1  23   8       41.63       68.15     63.76 o
   0  23   8       94.56      109.68     80.39 o
 -16   1   9      308.98      447.85     81.52 o
 -15   1   9      630.82      624.99     59.31 o
 -14   1   9     1841.50     1698.82     54.31 o
 -13   1   9      140.66      165.77     37.55 o
 -12   1   9     1072.31     1171.59     53.08 o
 -11   1   9     3764.07     3744.10     48.84 o
 -10   1   9     5394.47     5180.00     53.39 o
  -9   1   9     2200.21     2273.43     40.41 o
  -8   1   9      165.09      198.68     27.27 o
  -7   1   9     6356.17     6295.30     61.75 o
  -6   1   9     2409.54     2277.62     55.06 o
  -5   1   9     3142.45     3154.79     50.13 o
  -4   1   9     5540.84     4890.53     65.94 o
  -3   1   9    13805.19    15396.46     55.39 o
  -2   1   9      728.45      762.51     18.25 o
  -1   1   9      923.79     1089.17     16.13 o
   0   1   9     9294.59     8525.83     32.96 o
   1   1   9     1769.62     1773.47     17.72 o
   2   1   9     1382.33     1070.51     15.49 o
   3   1   9      337.42      413.11     15.92 o
   4   1   9     8508.07     8681.50     56.01 o
   5   1   9     1689.11     1514.05     16.26 o
   6   1   9     1230.31     1081.92     16.96 o
   7   1   9       20.10       17.53     12.12 o
   8   1   9     4422.44     4603.44     71.90 o
   9   1   9     3667.42     3537.49     98.59 o
  10   1   9      967.30      945.18     50.31 o
  12   1   9     1905.79     2350.07    138.75 o
  13   1   9     1964.57     2033.26     91.51 o
  14   1   9      253.25      251.05     52.16 o
 -16   2   9     1259.08     1459.83     93.33 o
 -15   2   9      459.15      419.53     70.39 o
 -14   2   9        2.54       27.55     59.97 o
 -13   2   9     1215.06     1108.96     50.48 o
 -12   2   9     2140.94     2146.72     51.60 o
 -11   2   9      949.22      917.58     38.21 o
 -10   2   9     1145.55     1218.41     39.99 o
  -9   2   9     3320.62     3213.66     48.49 o
  -8   2   9     1697.69     1632.40     35.68 o
  -7   2   9      162.07      159.25     24.33 o
  -6   2   9     6988.90     7650.14     69.90 o
  -5   2   9    20088.74    21380.21    130.09 o
  -4   2   9    24828.65    25282.99    138.58 o
  -3   2   9      879.72      987.89     21.29 o
  -2   2   9    10606.53    10750.84     46.10 o
  -1   2   9     2450.29     2642.70     26.33 o
   0   2   9    16685.30    16218.32     87.36 o
   1   2   9        1.05        2.84     13.89 o
   2   2   9     3896.29     3697.89     27.50 o
   3   2   9    10345.99    10628.38     94.62 o
   4   2   9    11269.88    11336.95     59.52 o
   5   2   9      684.72      639.51     13.88 o
   6   2   9     6663.53     6634.79     85.01 o
   7   2   9     3600.05     3489.18     32.04 o
   8   2   9      347.24      394.34     20.71 o
   9   2   9      312.18      281.50     50.83 o
  10   2   9     3174.84     3406.87    168.80 o
  11   2   9     2161.99     2516.55    134.97 o
  12   2   9      318.00      445.43    101.43 o
  13   2   9        5.62        5.38     60.44 o
  14   2   9     1021.04     1084.98     64.68 o
 -16   3   9        0.06       -8.00     68.32 o
 -15   3   9        0.39       -7.72     65.29 o
 -14   3   9        0.58        0.96     63.07 o
 -13   3   9       70.95       34.23     34.18 o
 -12   3   9      301.65      269.91     44.11 o
 -11   3   9       40.89       58.89     43.40 o
 -10   3   9      312.38      321.17     31.84 o
  -9   3   9      349.03      366.23     31.29 o
  -8   3   9       54.07      139.71     29.98 o
  -7   3   9       12.29       23.15     20.12 o
  -6   3   9      466.59      487.93     24.86 o
  -5   3   9      274.68      325.25     30.27 o
  -4   3   9      176.72      288.82     26.66 o
  -3   3   9     1207.93     1028.20     29.77 o
  -2   3   9      256.87      345.69     18.89 o
  -1   3   9      901.40      867.44     19.87 o
   0   3   9        0.56       18.05     11.20 o
   1   3   9      451.53      575.28     17.10 o
   2   3   9      275.00      323.60     18.02 o
   3   3   9      132.81      141.43     20.44 o
   4   3   9      275.11      259.22     19.30 o
   5   3   9       65.71       25.50     12.24 o
   6   3   9     1605.51     1471.12     21.63 o
   7   3   9     1395.65     1337.09     24.11 o
   8   3   9       62.76       88.85     28.07 o
   9   3   9      575.17      475.51     52.84 o
  10   3   9      568.62      514.23     50.64 o
  11   3   9      193.46      228.43     52.99 o
  12   3   9       33.14       51.79     61.41 o
  13   3   9        9.93       31.51     66.77 o
  14   3   9       46.71       86.32     54.10 o
 -16   4   9     1178.44     1238.97     84.81 o
 -15   4   9      396.04      471.92     75.23 o
 -14   4   9      525.43      556.28     54.86 o
 -13   4   9     1367.72     1396.64     60.92 o
 -12   4   9     1502.53     1473.70     57.34 o
 -11   4   9      956.15     1097.48     56.00 o
 -10   4   9       76.01      112.77     28.72 o
  -9   4   9     5283.72     5166.41     48.78 o
  -8   4   9     7067.02     6976.29    121.15 o
  -7   4   9      274.69      294.13     26.58 o
  -6   4   9      489.25      464.63     24.51 o
  -5   4   9     2589.41     2616.57     35.59 o
  -4   4   9    16971.81    16498.02    114.67 o
  -3   4   9     5427.58     4837.90     47.07 o
  -2   4   9     8777.45     8581.70     83.28 o
  -1   4   9    16274.11    16415.02    143.17 o
   0   4   9    19434.29    19465.25     92.41 o
   1   4   9      625.02      536.22     16.59 o
   2   4   9    14560.34    14579.02     54.26 o
   3   4   9    14483.68    14705.31    143.27 o
   4   4   9     7648.31     7885.53     89.48 o
   5   4   9       49.88       86.60     37.88 o
   6   4   9     6376.45     6311.85     55.75 o
   7   4   9     5703.26     5259.51     90.29 o
   8   4   9     3494.00     3641.15     78.75 o
   9   4   9      861.88      881.84     54.69 o
  10   4   9     3358.35     3439.79     59.80 o
  11   4   9     3009.81     2866.05     56.61 o
  12   4   9      450.48      440.66     61.37 o
  13   4   9        5.39       16.75     92.42 o
  14   4   9     1326.80     1430.62    130.42 o
 -16   5   9       34.00       35.20     68.39 o
 -15   5   9     1171.53     1254.37     87.48 o
 -14   5   9     1513.20     1481.45     65.20 o
 -13   5   9      684.75      721.73     56.22 o
 -12   5   9        2.42       24.03     44.34 o
 -11   5   9     3739.16     3674.79     99.34 o
 -10   5   9     3979.77     3787.70     54.46 o
  -9   5   9       53.08       63.48     28.12 o
  -8   5   9     2215.83     2006.72     35.10 o
  -7   5   9    10104.50    10185.54    117.06 o
  -6   5   9     2078.33     1961.54     33.64 o
  -5   5   9        6.16       20.60     21.41 o
  -4   5   9      432.73      532.51     24.90 o
  -3   5   9     4521.21     4066.63     85.54 o
  -2   5   9     4210.35     4145.95     63.81 o
  -1   5   9     2760.98     2816.61     62.38 o
   0   5   9     1502.49     1503.85     30.14 o
   1   5   9    14159.93    13810.49     91.69 o
   2   5   9    12030.32    12255.30     68.06 o
   3   5   9      707.33      813.02     45.82 o
   4   5   9     1066.71     1179.64     52.17 o
   5   5   9     7596.00     7879.44    198.85 o
   6   5   9     3063.94     3106.11     97.05 o
   7   5   9      670.10      542.60     32.19 o
   8   5   9     2468.95     2310.55     86.77 o
   9   5   9     3001.63     3135.36     93.18 o
  10   5   9      454.91      413.36     42.89 o
  11   5   9        2.45       -3.47     34.47 o
  12   5   9     1635.31     1591.45    124.64 o
  13   5   9     2924.15     2958.18    145.07 o
  14   5   9      139.90      159.74     94.06 o
 -16   6   9       18.88       56.34     54.81 o
 -15   6   9        7.16       45.48     71.18 o
 -14   6   9       19.09       30.33     51.94 o
 -13   6   9      196.29      187.69     51.21 o
 -12   6   9      856.46      891.52     56.66 o
 -11   6   9        5.48       16.04     39.12 o
 -10   6   9       89.60      144.62     37.26 o
  -9   6   9      513.81      492.42     33.34 o
  -8   6   9       99.02       75.84     24.63 o
  -7   6   9       35.82       24.74     22.89 o
  -6   6   9      185.27      159.83     23.16 o
  -5   6   9      281.81      324.34     23.55 o
  -4   6   9     1085.38     1019.66     28.66 o
  -3   6   9     1618.63     1853.87     51.13 o
  -2   6   9     1660.68     1428.51     57.89 o
  -1   6   9     1188.06     1177.26     30.84 o
   0   6   9     3401.06     3321.20     70.37 o
   1   6   9      722.80      771.92     29.43 o
   2   6   9     7268.79     7283.40     78.11 o
   3   6   9     1178.93     1165.10     24.88 o
   4   6   9       45.93       29.59     22.99 o
   5   6   9        1.90        7.03     57.08 o
   6   6   9       61.59       87.69     59.29 o
   7   6   9       14.44       17.40     28.88 o
   8   6   9      280.37      288.64     66.61 o
   9   6   9        1.41        1.58     54.94 o
  10   6   9     1055.09     1012.96     44.79 o
  11   6   9       25.25       53.67     52.07 o
  12   6   9       18.17       26.51     50.76 o
  13   6   9      124.25      147.20    112.89 o
  14   6   9        0.51      -53.29    101.09 o
 -16   7   9        2.27       -9.16     97.70 o
 -15   7   9     1891.95     1717.33     89.60 o
 -14   7   9     2989.14     3203.55     80.35 o
 -13   7   9     2036.91     2086.74     83.85 o
 -12   7   9      317.83      291.01     50.40 o
 -11   7   9     5308.54     5385.63    150.66 o
 -10   7   9     2108.68     2109.84     79.56 o
  -9   7   9      966.85      950.09     54.10 o
  -8   7   9     2167.00     2133.44     44.12 o
  -7   7   9     9065.24     8557.90     65.17 o
  -6   7   9     6474.44     6431.35     76.13 o
  -5   7   9     4574.12     4517.50     72.71 o
  -4   7   9     2545.51     2740.90     37.89 o
  -3   7   9    10624.83    10830.66     81.54 o
  -2   7   9     8339.21     7582.89     73.09 o
  -1   7   9     1858.80     1781.71     33.33 o
   0   7   9     4325.15     4331.97     52.17 o
   1   7   9    21161.75    21695.88    114.59 o
   2   7   9     9865.81     9436.43     52.85 o
   3   7   9       49.80       70.46     11.08 o
   4   7   9     4508.34     4330.64     36.29 o
   5   7   9    10512.37    11178.44    149.43 o
   6   7   9     4674.83     4548.40    106.89 o
   7   7   9     1388.23     1458.30     81.84 o
   8   7   9     2550.23     2610.40     90.61 o
   9   7   9     8557.86     9293.91    112.25 o
  10   7   9      957.71      939.50     52.07 o
  11   7   9        0.34       -3.59     53.93 o
  12   7   9     1238.15     1303.81     72.35 o
  13   7   9     1690.65     1713.81    128.61 o
  14   7   9      337.52      334.17    123.98 o
 -15   8   9      294.51      260.77     69.06 o
 -14   8   9       89.23       54.84     50.23 o
 -13   8   9     1619.86     1623.49     66.05 o
 -12   8   9     2410.04     2426.99     77.60 o
 -11   8   9      177.75      202.27     60.17 o
 -10   8   9      481.24      463.03     61.10 o
  -9   8   9     3510.49     3353.38     53.47 o
  -8   8   9     6008.46     6204.30     82.80 o
  -7   8   9     1141.19     1051.38     43.04 o
  -6   8   9      173.98      148.79     23.93 o
  -5   8   9     6663.84     6600.02     72.57 o
  -4   8   9     4444.18     4761.59     79.26 o
  -3   8   9      245.11      284.69     34.59 o
  -2   8   9     2239.76     2468.38     52.47 o
  -1   8   9    18257.52    17907.51    128.09 o
   0   8   9    10778.16    10953.28     78.32 o
   1   8   9      110.45      118.05     17.34 o
   2   8   9     5893.82     6171.18     62.99 o
   3   8   9     5713.10     5534.90    144.18 o
   4   8   9     4644.91     4376.27     38.70 o
   5   8   9        2.48       40.48     61.04 o
   6   8   9     4835.28     4593.35    110.01 o
   7   8   9    11216.94    11507.37    155.36 o
   8   8   9     4184.43     3916.64     81.73 o
   9   8   9      249.39      345.91     54.23 o
  10   8   9     1717.39     1584.46     52.87 o
  11   8   9     2732.60     2776.48     85.21 o
  12   8   9      460.68      457.16     64.50 o
  13   8   9      308.29      288.80    118.72 o
 -15   9   9       70.34        5.27    103.88 o
 -14   9   9        2.48      -16.48     51.83 o
 -13   9   9       73.40      113.82     49.62 o
 -12   9   9       19.93       16.44     46.42 o
 -11   9   9       99.20      134.37     64.77 o
 -10   9   9        1.04      -13.65     60.10 o
  -9   9   9       32.39       40.92     46.29 o
  -8   9   9      301.78      307.09     45.63 o
  -7   9   9      265.90      287.66     44.68 o
  -6   9   9       13.29       29.26     23.33 o
  -5   9   9      225.77      179.21     24.28 o
  -4   9   9      370.16      374.01     38.70 o
  -3   9   9        4.99       35.07     33.82 o
  -2   9   9        2.86       -9.92     30.98 o
  -1   9   9      362.13      375.34     42.17 o
   0   9   9      600.08      673.21     42.98 o
   1   9   9      612.00      578.97     32.06 o
   2   9   9       60.12       46.33     29.92 o
   3   9   9       33.70       87.99     23.93 o
   4   9   9        8.12        1.33     15.77 o
   5   9   9       39.12       49.33     29.62 o
   6   9   9      287.64      285.35     69.13 o
   7   9   9       30.75       -7.95     52.12 o
   8   9   9      640.97      593.16     56.93 o
   9   9   9       28.91       97.72     50.07 o
  10   9   9        0.50       32.06    104.33 o
  11   9   9        7.18       24.74     61.18 o
  12   9   9        2.38      -34.71     58.81 o
  13   9   9        2.57      -12.50     90.10 o
 -15  10   9       94.81       81.83    108.61 o
 -14  10   9       45.23      -11.99     65.81 o
 -13  10   9     1268.25     1194.20     63.30 o
 -12  10   9     2515.52     2489.06     89.06 o
 -11  10   9      167.89      184.84     62.63 o
 -10  10   9      779.03      777.60     68.88 o
  -9  10   9     3603.96     3726.07     78.23 o
  -8  10   9     5437.82     5850.52    121.17 o
  -7  10   9      808.11      680.65     52.18 o
  -6  10   9      312.22      310.67     62.08 o
  -5  10   9     6366.99     6247.33    130.74 o
  -4  10   9     4053.03     4307.66    137.38 o
  -3  10   9        4.52        8.93     40.57 o
  -2  10   9     3661.00     3667.80     66.27 o
  -1  10   9     8328.00     8133.33     88.64 o
   0  10   9     3307.88     3469.91     64.60 o
   1  10   9      372.65      370.66     27.48 o
   2  10   9     5667.77     5981.86    121.94 o
   3  10   9     9161.52     8649.55    103.19 o
   4  10   9     2880.70     2921.83     66.93 o
   5  10   9        1.42      -10.04     33.26 o
   6  10   9     5012.39     5025.13     87.82 o
   7  10   9     4575.28     4568.33    145.44 o
   8  10   9     1398.34     1385.57     87.35 o
   9  10   9      139.30      184.24     50.78 o
  10  10   9     2941.75     2813.41    153.02 o
  11  10   9     2335.57     2363.51     90.48 o
  12  10   9      611.13      633.74     74.98 o
  13  10   9      238.43      243.32     71.13 o
 -14  11   9      726.00      941.70    136.84 o
 -13  11   9      460.63      426.57     55.85 o
 -12  11   9       38.05       24.93     61.47 o
 -11  11   9     1752.01     1775.72     85.99 o
 -10  11   9     1958.77     1904.45     68.57 o
  -9  11   9      882.53      825.35     54.71 o
  -8  11   9      249.04      252.56     60.03 o
  -7  11   9     2181.24     2128.31     79.66 o
  -6  11   9     2305.97     2247.33     83.52 o
  -5  11   9      723.11      785.93     63.98 o
  -4  11   9     1816.24     1907.54     48.28 o
  -3  11   9     6412.48     6412.91     70.20 o
  -2  11   9     2470.82     2534.32     50.31 o
  -1  11   9       33.67       -0.16     31.77 o
   0  11   9     1610.65     1751.93     34.31 o
   1  11   9     5351.47     5287.41     67.26 o
   2  11   9     1770.09     2021.67     55.45 o
   3  11   9      634.75      749.77     49.71 o
   4  11   9     3530.27     3389.89    147.93 o
   5  11   9     5065.68     5010.07     76.07 o
   6  11   9     1365.86     1463.02     46.33 o
   7  11   9       32.25       24.05     46.75 o
   8  11   9      387.92      338.29     50.86 o
   9  11   9     3571.66     3743.36     85.40 o
  10  11   9     2176.43     2412.49    150.50 o
  11  11   9        0.41       56.75     63.35 o
  12  11   9      920.31      892.42    107.02 o
  13  11   9      787.39      764.72     76.73 o
 -14  12   9        8.41        0.04    114.20 o
 -13  12   9      182.16      197.02     68.39 o
 -12  12   9        4.11        3.97     64.52 o
 -11  12   9       71.41      104.63     67.32 o
 -10  12   9       42.95       95.66     62.37 o
  -9  12   9       21.21       -4.00     66.69 o
  -8  12   9      340.94      324.15     70.15 o
  -7  12   9      406.77      378.88     69.89 o
  -6  12   9      142.65      171.08     50.61 o
  -5  12   9      245.05      203.28     26.86 o
  -4  12   9      269.67      279.42     29.42 o
  -3  12   9       68.31       98.54     36.22 o
  -2  12   9      587.97      569.10     38.28 o
  -1  12   9      741.62      820.56     47.44 o
   0  12   9        3.78      -12.84     25.51 o
   1  12   9       68.32       49.55     28.99 o
   2  12   9       58.24       50.09     26.20 o
   3  12   9      229.94      211.73     27.43 o
   4  12   9       13.96        9.83     39.09 o
   5  12   9       98.78      131.14     41.59 o
   6  12   9      577.19      646.78     55.15 o
   7  12   9      281.90      334.76     56.99 o
   8  12   9       33.12       38.21     48.33 o
   9  12   9        0.93      -49.32    109.85 o
  10  12   9       26.62       34.11    110.77 o
  11  12   9       48.01       41.32     60.08 o
  12  12   9       26.71       79.17     68.08 o
 -14  13   9     1025.33      983.67    124.73 o
 -13  13   9      346.38      323.68    111.53 o
 -12  13   9      370.93      446.72    128.08 o
 -11  13   9     2493.79     2561.34    100.42 o
 -10  13   9     2071.12     2406.44    102.25 o
  -9  13   9      205.75      176.48     66.69 o
  -8  13   9      317.80      321.22     60.72 o
  -7  13   9     3633.24     3582.80    118.30 o
  -6  13   9     5033.50     4973.27    110.36 o
  -5  13   9        4.82       13.12     43.20 o
  -4  13   9     4048.76     4007.63     52.10 o
  -3  13   9     4599.78     4594.15     54.50 o
  -2  13   9     1591.80     1446.09     39.71 o
  -1  13   9       60.82       66.67     29.58 o
   0  13   9     1472.44     1584.82     39.88 o
   1  13   9     3701.93     3713.84     46.79 o
   2  13   9     1247.14     1171.98     36.09 o
   3  13   9        0.61       -5.11     26.93 o
   4  13   9     2538.83     2782.80     68.00 o
   5  13   9     5416.41     5657.34    101.06 o
   6  13   9     1751.94     1874.31    123.24 o
   7  13   9       51.72      100.05     52.17 o
   8  13   9     1489.36     1554.14     68.51 o
   9  13   9     1984.91     1932.36    139.98 o
  10  13   9      844.43      967.13    120.88 o
  11  13   9       31.98       81.76     68.99 o
  12  13   9      813.27      892.88    127.42 o
 -13  14   9      758.25      776.68    143.38 o
 -12  14   9      725.28      793.72    139.77 o
 -11  14   9        1.99       -9.94     71.69 o
 -10  14   9      258.08      257.92     75.47 o
  -9  14   9      882.56      796.36     81.35 o
  -8  14   9      992.78      948.48     58.92 o
  -7  14   9        6.99       21.04     48.57 o
  -6  14   9      965.82      957.34     52.04 o
  -5  14   9     3719.41     3862.41     71.42 o
  -4  14   9     3320.70     3356.62     67.10 o
  -3  14   9       23.50      -11.00     31.02 o
  -2  14   9     3608.94     3529.81     52.37 o
  -1  14   9     2885.57     2854.96     50.19 o
   0  14   9      888.03      895.40     37.21 o
   1  14   9       32.27       43.94     26.46 o
   2  14   9     2213.08     2067.71     44.81 o
   3  14   9     4669.31     4595.34     72.75 o
   4  14   9      760.60      803.41     54.50 o
   5  14   9       58.82       64.79     42.90 o
   6  14   9      790.81      690.75     94.78 o
   7  14   9      523.97      517.07     60.69 o
   8  14   9        3.88       -3.80    103.84 o
   9  14   9      157.91      268.38    107.36 o
  10  14   9     1280.85     1490.71    128.34 o
  11  14   9     1092.08     1192.29    144.54 o
 -12  15   9      139.84       24.11    109.72 o
 -11  15   9       41.68      133.85     85.18 o
 -10  15   9       28.09       41.78     67.92 o
  -9  15   9       55.97       15.23     68.04 o
  -8  15   9      154.10      154.98     56.48 o
  -7  15   9      660.78      618.32     50.21 o
  -6  15   9       22.39       27.45     43.77 o
  -5  15   9      185.12      186.03     44.97 o
  -4  15   9      636.89      581.56     46.41 o
  -3  15   9      741.18      698.79     37.35 o
  -2  15   9      238.27      245.99     34.64 o
  -1  15   9       52.19       47.81     33.99 o
   0  15   9     1042.94      997.01     43.71 o
   1  15   9     1439.33     1372.59     39.98 o
   2  15   9      190.99      146.66     32.18 o
   3  15   9       42.94       44.51     42.04 o
   4  15   9        0.21       10.41     44.64 o
   5  15   9       19.62       19.02     92.10 o
   6  15   9      260.96      254.41    104.33 o
   7  15   9        0.36      -42.63     58.69 o
   8  15   9      189.03      108.35    109.47 o
   9  15   9       74.66       98.31    108.08 o
  10  15   9      271.00      261.62     98.34 o
  11  15   9       44.48      153.50    120.79 o
 -12  16   9      649.98      674.40     88.24 o
 -11  16   9      182.92       95.76     82.54 o
 -10  16   9      105.80      138.44     74.07 o
  -9  16   9     1175.51     1184.15     66.24 o
  -8  16   9     1851.73     2073.46     67.08 o
  -7  16   9      164.82      180.28     46.86 o
  -6  16   9     1108.28     1084.98     55.98 o
  -5  16   9     3473.26     3399.03     72.52 o
  -4  16   9     2353.33     2462.54     65.27 o
  -3  16   9      147.69      152.77     44.53 o
  -2  16   9      229.41      250.77     34.36 o
  -1  16   9     4191.38     4035.38     58.24 o
   0  16   9     3101.40     3233.85     58.50 o
   1  16   9        1.69      -11.97     29.60 o
   2  16   9     1415.55     1390.36     64.74 o
   3  16   9     4843.11     4739.91     80.33 o
   4  16   9     1439.85     1420.79     64.66 o
   5  16   9       21.25       30.80     90.00 o
   6  16   9     1490.95     1543.23    109.91 o
   7  16   9     1829.42     1879.57     80.06 o
   8  16   9      189.21      329.89    105.89 o
   9  16   9       55.65       80.59    102.58 o
  10  16   9      647.54      644.81    109.62 o
 -11  17   9      444.15      486.79     93.26 o
 -10  17   9      206.61      267.43     63.29 o
  -9  17   9      112.25      158.88     49.09 o
  -8  17   9       39.33       48.63     48.40 o
  -7  17   9      923.54     1043.39     62.84 o
  -6  17   9      706.49      641.41     53.31 o
  -5  17   9      166.47      199.04     47.38 o
  -4  17   9      273.50      253.15     50.12 o
  -3  17   9      830.84      919.24     53.79 o
  -2  17   9      358.79      402.27     44.28 o
  -1  17   9      124.89      122.78     35.60 o
   0  17   9       37.42       38.04     36.43 o
   1  17   9      327.29      373.34     34.40 o
   2  17   9      409.14      516.67     42.64 o
   3  17   9       21.34       14.56     43.28 o
   4  17   9      226.24      335.12     91.94 o
   5  17   9      555.76      495.28     91.72 o
   6  17   9       61.69      -14.87     98.72 o
   7  17   9      205.22      131.58     86.41 o
   8  17   9      535.74      538.42    104.84 o
   9  17   9      460.74      515.54    112.77 o
 -10  18   9        6.39       45.02     54.05 o
  -9  18   9      167.20      160.78     56.39 o
  -8  18   9       69.41       81.35     56.28 o
  -7  18   9       19.94       59.03     44.29 o
  -6  18   9       56.29       63.46     50.85 o
  -5  18   9       75.90       74.17     48.14 o
  -4  18   9      523.29      537.50     50.45 o
  -3  18   9     1006.92      905.62     55.49 o
  -2  18   9       21.20      -38.99     43.06 o
  -1  18   9      284.45      268.45     51.82 o
   0  18   9      384.30      433.30     37.67 o
   1  18   9       99.13       71.51     39.75 o
   2  18   9       30.01       17.68     38.10 o
   3  18   9      244.98      186.99     46.40 o
   4  18   9      153.17      140.48     60.20 o
   5  18   9       30.15      102.73     93.74 o
   6  18   9       18.68      -44.39     95.56 o
   7  18   9      236.66      228.18    111.77 o
   8  18   9       55.52       54.84     90.38 o
  -9  19   9       66.90       29.77     54.27 o
  -8  19   9      279.25      255.03     50.99 o
  -7  19   9     1022.76     1142.78     63.91 o
  -6  19   9      776.28      925.77     58.65 o
  -5  19   9      131.93      153.86     48.93 o
  -4  19   9       58.98       56.35     46.68 o
  -3  19   9     1794.51     1907.37     67.28 o
  -2  19   9     1545.66     1529.41     67.73 o
  -1  19   9        4.66       39.44     50.07 o
   0  19   9      737.55      682.33     49.20 o
   1  19   9     1837.45     1904.16     57.44 o
   2  19   9     1472.05     1461.81     55.48 o
   3  19   9      189.54      148.89     57.85 o
   4  19   9      379.87      490.67     94.76 o
   5  19   9     1271.26     1218.29    115.53 o
   6  19   9      849.49      829.39    110.07 o
   7  19   9        0.60      117.73    114.35 o
  -8  20   9      277.01      266.98     55.41 o
  -7  20   9        1.07        3.45     54.83 o
  -6  20   9      291.21      318.21     51.71 o
  -5  20   9      311.85      298.52     54.04 o
  -4  20   9      387.88      355.29     52.33 o
  -3  20   9       14.62       -8.75     49.01 o
  -2  20   9      660.73      622.22     61.53 o
  -1  20   9      432.96      361.10     54.22 o
   0  20   9      492.17      517.64     59.51 o
   1  20   9       33.09       18.92     51.22 o
   2  20   9      235.73      258.45     54.43 o
   3  20   9      411.95      421.78     66.29 o
   4  20   9      207.66      168.13     73.48 o
   5  20   9       14.91        3.74     69.34 o
   6  20   9      459.15      560.45    120.67 o
  -6  21   9       70.90       90.00     52.98 o
  -5  21   9       12.99      -10.01     55.85 o
  -4  21   9        8.64       30.67     51.27 o
  -3  21   9      171.17      177.09     57.94 o
  -2  21   9      157.06      100.03     57.99 o
  -1  21   9        0.71      -42.72     58.40 o
   0  21   9       11.84        6.95     56.90 o
   1  21   9      116.82      118.58     57.28 o
   2  21   9      169.77      227.23    116.92 o
   3  21   9        2.80       27.05     63.34 o
   4  21   9        9.13       11.20     68.09 o
   5  21   9      105.91      100.96     66.79 o
  -4  22   9     1214.85     1318.80     82.06 o
  -3  22   9       64.16       33.65     59.77 o
  -2  22   9      412.01      346.65     60.99 o
  -1  22   9     1114.57     1096.52     71.39 o
   0  22   9      754.02      704.17     65.99 o
   1  22   9       10.47       -3.41    109.95 o
   2  22   9      535.46      547.48    129.88 o
 -16   0  10     3311.39     3614.28    170.75 o
 -15   0  10      902.15      715.18    117.48 o
 -14   0  10      303.24      330.79     62.53 o
 -13   0  10     4107.85     4226.86     98.36 o
 -12   0  10     8513.19     8990.63    238.31 o
 -11   0  10     4109.21     3860.94     85.26 o
 -10   0  10      472.65      336.27     47.45 o
  -9   0  10    11582.79    12090.56    126.31 o
  -8   0  10     4851.44     5317.44     71.03 o
  -7   0  10     7151.66     7223.72    193.96 o
  -6   0  10      514.21      394.01     37.86 o
  -5   0  10    41762.46    41586.67    159.40 o
  -4   0  10    29639.84    30123.89    196.23 o
  -3   0  10    22459.48    24711.38    178.99 o
  -2   0  10     2798.57     2470.79     40.61 o
  -1   0  10    33522.71    35387.93    132.99 o
   0   0  10    11220.10    10595.74     91.36 o
   1   0  10      178.98      130.09     18.49 o
   2   0  10     8277.75     8126.02     51.09 o
   3   0  10    22817.09    21754.95    305.03 o
   4   0  10    11742.72    11236.00    187.01 o
   5   0  10     1154.85     1233.62     35.84 o
   6   0  10       64.27       63.46     27.62 o
   7   0  10    10074.81     9821.87    128.02 o
   8   0  10     3661.21     3712.57     83.66 o
   9   0  10      491.27      484.53     31.81 o
  14   0  10     1475.87     1627.52     88.32 o
 -16   1  10        6.54       56.14     80.76 o
 -15   1  10      646.58      662.84     62.08 o
 -14   1  10      361.72      402.52     43.04 o
 -13   1  10        1.03      -21.03     40.33 o
 -12   1  10      169.74      208.12     36.08 o
 -11   1  10      722.68      745.50     33.79 o
 -10   1  10     2098.88     2046.99     36.83 o
  -9   1  10       24.93       27.62     24.38 o
  -8   1  10      766.85      750.39     30.76 o
  -7   1  10     1393.91     1266.18     32.29 o
  -6   1  10     3824.31     4014.71     46.93 o
  -5   1  10      944.02      891.28     32.23 o
  -4   1  10      590.57      525.75     28.62 o
  -3   1  10     6597.80     6671.17     45.06 o
  -2   1  10     5049.72     4836.17     32.31 o
  -1   1  10       63.15       89.56     14.72 o
   0   1  10     3994.55     4165.87     50.91 o
   1   1  10     2670.41     2627.41     23.15 o
   2   1  10      884.53      733.66     14.69 o
   3   1  10       47.42       50.54     12.92 o
   4   1  10     2666.70     2584.10     44.67 o
   5   1  10     1901.20     1944.37     41.26 o
   6   1  10      806.14      851.60     14.95 o
   7   1  10     1340.53     1313.32     22.24 o
   8   1  10     4668.56     4517.42     56.93 o
   9   1  10     2107.48     1967.02     43.47 o
  10   1  10     1436.26     1538.02     87.25 o
  11   1  10        4.39       -6.94     96.87 o
  12   1  10      645.50      706.27    111.61 o
  13   1  10      636.68      576.73     73.52 o
  14   1  10      183.53      119.81     58.94 o
 -16   2  10      242.14      309.25     82.40 o
 -15   2  10      156.04       93.52     57.74 o
 -14   2  10      135.85      137.01     51.35 o
 -13   2  10      654.88      683.33     42.78 o
 -12   2  10      963.63      981.53     43.29 o
 -11   2  10      900.97      884.12     35.01 o
 -10   2  10       98.72      146.80     33.64 o
  -9   2  10     2422.86     2328.87     48.30 o
  -8   2  10     1820.30     2018.44     39.41 o
  -7   2  10      389.64      354.28     28.67 o
  -6   2  10       63.26       73.71     26.74 o
  -5   2  10    13003.68    12209.13     95.42 o
  -4   2  10     5363.82     5341.97     41.57 o
  -3   2  10     1684.29     2021.21     33.44 o
  -2   2  10      541.85      645.40     18.39 o
  -1   2  10    12645.33    12634.44    101.83 o
   0   2  10     4333.42     4414.62     56.68 o
   1   2  10        0.26       33.98     12.55 o
   2   2  10     2319.48     2415.91     23.67 o
   3   2  10     8458.54     8474.03     47.76 o
   4   2  10     1623.10     1553.28     33.69 o
   5   2  10       20.40       15.87     18.88 o
   6   2  10        9.84       11.51      7.96 o
   7   2  10     2220.16     2322.94     48.60 o
   8   2  10     3793.28     3765.86     68.21 o
   9   2  10        1.26        2.39     51.11 o
  10   2  10      613.98      625.40     58.35 o
  11   2  10      883.50      811.38    107.88 o
  12   2  10      955.87      835.79    100.65 o
  13   2  10        0.43       17.66     65.20 o
  14   2  10      239.97      174.92     55.45 o
 -16   3  10        9.92      -31.68     56.16 o
 -15   3  10     1358.11     1367.73     86.44 o
 -14   3  10     2347.05     2354.86     93.85 o
 -13   3  10      597.92      553.77     52.36 o
 -12   3  10     1098.06     1047.59     43.58 o
 -11   3  10     5055.06     5162.36    119.78 o
 -10   3  10     6119.29     5802.05     71.25 o
  -9   3  10     1330.29     1131.61     39.26 o
  -8   3  10     4294.65     4210.23     63.59 o
  -7   3  10     8484.12     8732.56     73.07 o
  -6   3  10     3936.50     4024.94     53.13 o
  -5   3  10        6.23       30.96     26.11 o
  -4   3  10     7605.98     8160.43     85.21 o
  -3   3  10     6896.20     6778.11     48.23 o
  -2   3  10     7283.45     6713.61     42.75 o
  -1   3  10       54.64       31.34     13.42 o
   0   3  10     9946.28    10856.35     48.21 o
   1   3  10    14055.55    14011.51     51.00 o
   2   3  10    11457.67    11188.90     63.19 o
   3   3  10      457.07      468.90     19.88 o
   4   3  10     3184.84     3357.61     41.04 o
   5   3  10     6722.80     6690.03     86.61 o
   6   3  10     4082.03     4075.41     65.85 o
   7   3  10      367.22      396.38     17.32 o
   8   3  10     4258.89     4075.90     72.15 o
   9   3  10     6422.09     6414.20    103.80 o
  10   3  10      882.97      866.63     60.85 o
  11   3  10      152.02      187.09     51.37 o
  12   3  10     2156.40     2404.16    136.86 o
  13   3  10     2708.29     2862.36    103.81 o
  14   3  10      452.11      515.54     76.70 o
 -16   4  10      440.71      417.00     76.27 o
 -15   4  10      273.89      325.73     71.64 o
 -14   4  10        1.25      -21.61     50.79 o
 -13   4  10       34.59       38.62     47.85 o
 -12   4  10      278.16      358.23     48.47 o
 -11   4  10      220.91      242.13     47.31 o
 -10   4  10      204.58      188.92     31.49 o
  -9   4  10     1194.05     1101.28     39.67 o
  -8   4  10      754.41      651.40     35.25 o
  -7   4  10      684.13      678.90     40.90 o
  -6   4  10      430.09      444.19     33.47 o
  -5   4  10     4465.70     4828.29     53.96 o
  -4   4  10      326.24      337.12     27.25 o
  -3   4  10     5700.60     5395.37     53.56 o
  -2   4  10     3690.90     3527.18     40.97 o
  -1   4  10     3681.76     3763.77     31.26 o
   0   4  10     3017.78     2939.57     33.37 o
   1   4  10      916.74      782.84     18.67 o
   2   4  10       31.12       29.08     14.20 o
   3   4  10      494.26      489.74     15.91 o
   4   4  10      490.14      455.23     45.04 o
   5   4  10      513.27      444.75     48.30 o
   6   4  10     3056.75     2999.59     96.92 o
   7   4  10     3407.28     3062.21     59.13 o
   8   4  10      422.82      395.81     55.45 o
   9   4  10      729.89      643.14     42.39 o
  10   4  10      129.95      126.88     35.87 o
  11   4  10      834.29      928.40     73.68 o
  12   4  10      209.00      229.05    103.06 o
  13   4  10      229.67      178.20    104.03 o
  14   4  10      182.53      146.58     95.41 o
 -16   5  10        3.20      -21.88     75.05 o
 -15   5  10      618.18      642.21     59.04 o
 -14   5  10     1111.60     1133.74     64.58 o
 -13   5  10      104.66       76.18     52.67 o
 -12   5  10       26.47       56.50     46.45 o
 -11   5  10      630.22      599.87     51.87 o
 -10   5  10     1947.94     1959.77     44.52 o
  -9   5  10        2.36       18.89     30.86 o
  -8   5  10      955.29      818.41     44.68 o
  -7   5  10     3153.12     3081.91     42.87 o
  -6   5  10     2212.69     2247.07     40.28 o
  -5   5  10        5.10       31.57     27.28 o
  -4   5  10     3252.89     3519.32     61.34 o
  -3   5  10     5117.95     5457.62     62.99 o
  -2   5  10     1760.16     1673.79     50.07 o
  -1   5  10        4.60       33.07     23.18 o
   0   5  10       18.95       30.64     20.94 o
   1   5  10     1805.27     1740.75     47.26 o
   2   5  10     4041.78     4233.79     35.90 o
   3   5  10       65.61      121.10     23.19 o
   4   5  10     2083.62     1978.53     61.00 o
   5   5  10     8646.95     8555.13    185.47 o
   6   5  10     1211.71     1269.68     86.60 o
   7   5  10       63.99       35.95     63.76 o
   8   5  10      148.33      192.72     65.82 o
   9   5  10     2948.09     2936.22     97.30 o
  10   5  10       75.45       98.70     41.03 o
  11   5  10       51.91       85.51     38.19 o
  12   5  10      220.60      202.93     93.68 o
  13   5  10      999.83     1007.52    124.46 o
  14   5  10       75.00       40.38    109.60 o
 -16   6  10     1081.52      987.73     68.56 o
 -15   6  10      304.58      330.22     47.43 o
 -14   6  10      329.19      309.49     49.96 o
 -13   6  10     3351.13     3399.31     69.90 o
 -12   6  10     1914.68     1807.66     70.73 o
 -11   6  10      209.17      238.96     40.17 o
 -10   6  10      514.11      572.05     43.72 o
  -9   6  10     8476.98     8913.40    121.50 o
  -8   6  10    10393.93    10103.57     88.63 o
  -7   6  10     1000.39     1025.16     32.51 o
  -6   6  10     3608.55     3541.54     46.93 o
  -5   6  10     5395.85     5839.21     69.62 o
  -4   6  10     2379.21     2302.82     43.44 o
  -3   6  10       18.15        2.32     27.67 o
  -2   6  10    11105.75    11478.71    188.90 o
  -1   6  10    18716.94    19077.69    157.28 o
   0   6  10     8342.71     8166.16     58.45 o
   1   6  10        0.98       10.59     19.88 o
   2   6  10     4512.03     4536.33     61.45 o
   3   6  10    10415.00    10351.78    111.05 o
   4   6  10     5271.78     5223.40     62.72 o
   5   6  10     2312.31     2439.50     65.94 o
   6   6  10     9325.63     9521.53    147.01 o
   7   6  10    10962.15     9984.95    154.46 o
   8   6  10     1110.01     1092.70     75.98 o
   9   6  10      857.08      903.22     74.82 o
  10   6  10     1536.62     1530.59     58.01 o
  11   6  10     4134.46     4283.70     92.31 o
  12   6  10      413.02      419.94    114.61 o
  13   6  10      312.12      246.48     99.42 o
 -15   7  10      145.22      154.65     67.32 o
 -14   7  10      438.30      346.70     57.01 o
 -13   7  10       34.55       73.63     51.73 o
 -12   7  10      297.56      319.90     53.29 o
 -11   7  10      302.27      289.76     49.18 o
 -10   7  10      985.53      972.43     66.77 o
  -9   7  10        7.19       41.52     34.34 o
  -8   7  10      681.82      670.66     41.65 o
  -7   7  10     1940.73     1990.44     47.54 o
  -6   7  10     1904.42     1701.33     36.96 o
  -5   7  10     1376.02     1294.87     33.32 o
  -4   7  10     1355.00     1199.95     40.00 o
  -3   7  10     1988.64     2208.88     45.40 o
  -2   7  10     2875.98     3167.92     65.60 o
  -1   7  10       24.33       15.99     31.66 o
   0   7  10     5768.59     5329.87     64.92 o
   1   7  10     1403.12     1507.42     42.75 o
   2   7  10        9.42       14.09     13.83 o
   3   7  10       72.53       54.80      9.76 o
   4   7  10     1490.59     1451.12     37.74 o
   5   7  10      575.57      482.40     73.06 o
   6   7  10     1842.11     1831.87     89.78 o
   7   7  10       45.61       70.47     66.12 o
   8   7  10     2470.86     2659.42     96.43 o
   9   7  10       69.48       54.66     62.67 o
  10   7  10        1.15        1.76     36.85 o
  11   7  10      558.38      461.27     68.31 o
  12   7  10      727.59      780.03    106.88 o
  13   7  10      245.84      323.34    117.40 o
 -15   8  10       31.11       72.93     68.68 o
 -14   8  10        0.65       27.08     51.51 o
 -13   8  10      598.12      578.81     57.16 o
 -12   8  10     1021.48     1047.72     58.57 o
 -11   8  10       14.33       -7.15     60.33 o
 -10   8  10      299.05      362.90     60.96 o
  -9   8  10     2037.17     1800.47     48.77 o
  -8   8  10     2221.83     2160.23     47.34 o
  -7   8  10      183.19      136.39     33.68 o
  -6   8  10        6.31       24.43     24.67 o
  -5   8  10     1689.44     1657.69     35.83 o
  -4   8  10     1520.92     1499.51     46.74 o
  -3   8  10      107.57      135.70     35.85 o
  -2   8  10      870.80      933.85     37.58 o
  -1   8  10     2837.87     2679.55     49.14 o
   0   8  10     4716.78     4595.01     71.46 o
   1   8  10     1950.87     2136.12     50.92 o
   2   8  10     1333.47     1433.79     32.80 o
   3   8  10     4489.54     4124.26     35.75 o
   4   8  10     1313.88     1206.03     24.65 o
   5   8  10      485.83      391.89     73.03 o
   6   8  10     2254.55     2088.34     92.70 o
   7   8  10     2274.03     2025.81     90.05 o
   8   8  10      892.12      855.61     73.61 o
   9   8  10      366.61      317.46     54.26 o
  10   8  10     1214.09     1311.55     62.50 o
  11   8  10      949.06      928.19     70.66 o
  12   8  10      110.86      149.66    105.41 o
  13   8  10      131.43      157.99     96.13 o
 -15   9  10     1786.08     1839.65    143.55 o
 -14   9  10     2405.74     2370.68     75.39 o
 -13   9  10      521.08      456.20     55.00 o
 -12   9  10       88.97        7.35     50.11 o
 -11   9  10     3193.94     3240.60     94.98 o
 -10   9  10     3514.92     3671.24    145.73 o
  -9   9  10      335.40      453.91     52.56 o
  -8   9  10     1295.06     1364.86     42.28 o
  -7   9  10     7843.79     7622.58     80.93 o
  -6   9  10     5575.52     5193.97     63.56 o
  -5   9  10       57.36       55.58     24.59 o
  -4   9  10     4167.41     3900.77     62.85 o
  -3   9  10     6551.81     6349.33     66.98 o
  -2   9  10     5775.06     5703.34     63.86 o
  -1   9  10      240.61      208.35     34.51 o
   0   9  10     9905.70     9488.33    114.05 o
   1   9  10     9011.50     8975.03    157.25 o
   2   9  10     2121.47     2275.52     46.80 o
   3   9  10      256.01      267.80     31.73 o
   4   9  10     4066.80     4122.17     40.76 o
   5   9  10     6638.79     6573.11    136.48 o
   6   9  10     1553.27     1761.14     90.57 o
   7   9  10        7.67      -28.83     63.40 o
   8   9  10      568.90      658.92     74.59 o
   9   9  10     1872.45     1752.81     72.98 o
  10   9  10      154.83      202.47     86.82 o
  11   9  10      428.75      382.42     63.53 o
  12   9  10     1597.54     1668.53    233.15 o
  13   9  10     1068.76     1097.88    139.24 o
 -14  10  10      270.76      286.75     54.79 o
 -13  10  10      218.99      296.74     53.56 o
 -12  10  10      165.20       98.48     65.39 o
 -11  10  10      282.68      339.04     64.00 o
 -10  10  10       93.29       51.40     60.08 o
  -9  10  10      299.05      343.57     49.19 o
  -8  10  10      966.74      925.38     58.04 o
  -7  10  10       14.89      -15.39     47.61 o
  -6  10  10     1349.90     1437.02     97.42 o
  -5  10  10      834.81      743.42     63.55 o
  -4  10  10      335.72      312.16     78.18 o
  -3  10  10      136.04      175.68     42.56 o
  -2  10  10     2876.88     2803.40     65.55 o
  -1  10  10     2698.35     2748.92     62.81 o
   0  10  10      181.90      151.33     42.36 o
   1  10  10        0.67        7.64     22.08 o
   2  10  10     3247.29     3037.70    132.09 o
   3  10  10     1580.98     1387.45     43.40 o
   4  10  10       44.30       82.49     21.10 o
   5  10  10       48.01       61.27     70.29 o
   6  10  10     2650.78     2788.09    103.68 o
   7  10  10      957.71      847.55     59.81 o
   8  10  10      106.30      184.58     51.40 o
   9  10  10       12.82       25.21     50.93 o
  10  10  10      732.48      666.75    105.49 o
  11  10  10      718.61      689.15     69.14 o
  12  10  10       84.95      101.72     59.63 o
 -14  11  10      668.29      771.91    135.70 o
 -13  11  10      585.61      673.25     60.08 o
 -12  11  10      256.19      183.61     68.79 o
 -11  11  10     1071.05     1128.79     81.60 o
 -10  11  10      544.15      598.65     55.91 o
  -9  11  10       77.08      128.10     49.34 o
  -8  11  10      318.91      328.71     50.01 o
  -7  11  10     1089.25     1131.51     83.11 o
  -6  11  10     2779.05     2672.99     81.99 o
  -5  11  10      678.10      734.90     68.30 o
  -4  11  10      536.01      516.99     50.29 o
  -3  11  10     1275.81     1218.07     55.55 o
  -2  11  10     1848.52     1820.47     59.75 o
  -1  11  10     1144.30     1138.15     73.83 o
   0  11  10     1371.56     1392.83     44.58 o
   1  11  10     2903.92     2917.34     55.10 o
   2  11  10       12.69       16.26     37.53 o
   3  11  10       13.81       53.41     34.99 o
   4  11  10      706.94      760.48     47.41 o
   5  11  10     1581.14     1481.70     93.11 o
   6  11  10      573.06      696.41     61.66 o
   7  11  10      347.58      490.05     56.52 o
   8  11  10      783.34      904.51     59.57 o
   9  11  10     2507.82     2577.77    133.80 o
  10  11  10      801.26      867.40    117.32 o
  11  11  10        3.52       43.01     63.84 o
  12  11  10      350.85      271.27     71.46 o
 -14  12  10       90.97       22.66    127.25 o
 -13  12  10     1520.60     1495.01     90.02 o
 -12  12  10     2410.26     2430.46     98.64 o
 -11  12  10      215.27      293.23     69.06 o
 -10  12  10      266.08      311.36     75.96 o
  -9  12  10     1799.14     1853.15     84.64 o
  -8  12  10     2971.06     2854.08    162.39 o
  -7  12  10      545.09      598.36    102.19 o
  -6  12  10      967.85      886.50     69.97 o
  -5  12  10     4619.69     4703.88     86.11 o
  -4  12  10     2369.10     2149.67     63.70 o
  -3  12  10        1.39      -26.70     47.83 o
  -2  12  10     3097.88     2796.06     66.20 o
  -1  12  10     5667.99     5758.99     85.60 o
   0  12  10     3720.94     3895.29     73.83 o
   1  12  10        1.76       52.74     39.30 o
   2  12  10     8641.80     8854.67    283.01 o
   3  12  10     8056.13     7761.68    262.72 o
   4  12  10     1517.59     1683.12     53.31 o
   5  12  10       75.28      141.81     87.45 o
   6  12  10     1435.06     1757.07     70.93 o
   7  12  10     2490.12     2346.80    141.02 o
   8  12  10      237.83      239.50     54.15 o
   9  12  10      108.98      120.45     87.45 o
  10  12  10     1498.30     1794.25    137.74 o
  11  12  10     2226.37     2360.97    244.61 o
  12  12  10      307.48      255.13     70.51 o
 -13  13  10       59.40       24.46    102.70 o
 -12  13  10       16.29       43.03    123.13 o
 -11  13  10        2.08      -32.06     75.66 o
 -10  13  10        9.64       -1.19     65.68 o
  -9  13  10       16.93      -35.97     70.02 o
  -8  13  10        1.68      -21.01     57.83 o
  -7  13  10      113.36      117.92     58.94 o
  -6  13  10      343.57      336.09     87.54 o
  -5  13  10      148.61      102.55     46.73 o
  -4  13  10       11.03       35.40     30.25 o
  -3  13  10       11.02       28.31     28.80 o
  -2  13  10      377.12      362.18     32.85 o
  -1  13  10      474.44      479.09     35.77 o
   0  13  10        4.63        8.77     29.53 o
   1  13  10      353.87      344.20     29.06 o
   2  13  10      647.17      573.52     40.07 o
   3  13  10       62.91       64.97     35.60 o
   4  13  10     1117.14     1200.24     95.84 o
   5  13  10      282.37      268.91     92.52 o
   6  13  10        1.36      -12.50     58.14 o
   7  13  10        7.94       13.12     51.77 o
   8  13  10       99.83      114.74     55.61 o
   9  13  10      517.08      560.51     97.37 o
  10  13  10       94.53      128.67    114.11 o
  11  13  10       52.29       22.13    108.54 o
 -13  14  10      369.69      458.29    131.80 o
 -12  14  10      255.27      153.85    136.66 o
 -11  14  10        1.41        2.55     70.53 o
 -10  14  10      108.04      121.54     70.30 o
  -9  14  10      457.84      475.61     72.97 o
  -8  14  10      926.52     1044.59     81.19 o
  -7  14  10       51.87       20.45     62.12 o
  -6  14  10      990.81      929.53     61.33 o
  -5  14  10     2729.70     2690.83     80.54 o
  -4  14  10     3492.52     3397.06     85.54 o
  -3  14  10     1147.50     1077.99     40.38 o
  -2  14  10     1515.03     1329.70     41.31 o
  -1  14  10     4209.59     4330.20     57.20 o
   0  14  10      439.96      534.97     44.98 o
   1  14  10      108.67       76.45     27.62 o
   2  14  10     1082.67     1049.48     37.52 o
   3  14  10     1982.62     1993.87     54.01 o
   4  14  10     1187.96     1070.67     94.61 o
   5  14  10        0.01       28.49     75.87 o
   6  14  10     2316.10     2348.53     83.37 o
   7  14  10     1496.41     1473.14     76.55 o
   8  14  10      123.51       73.70    104.78 o
   9  14  10        0.16       25.43     89.80 o
  10  14  10      398.07      492.85    127.14 o
  11  14  10      912.04      881.23    124.77 o
 -12  15  10      174.64      196.11    129.34 o
 -11  15  10     1972.45     2100.41    103.73 o
 -10  15  10     1599.57     1434.89     95.90 o
  -9  15  10      107.15      169.13     69.35 o
  -8  15  10      686.40      650.21     62.75 o
  -7  15  10     1855.28     1834.79    107.82 o
  -6  15  10     1905.99     1983.77     64.70 o
  -5  15  10       46.45       76.12     42.81 o
  -4  15  10     2144.76     2003.80     60.86 o
  -3  15  10     3060.54     3417.39     55.71 o
  -2  15  10     1684.72     1747.15     44.57 o
  -1  15  10        6.92       10.56     32.71 o
   0  15  10     1290.95     1208.54     44.66 o
   1  15  10     2977.98     3070.85     48.80 o
   2  15  10     1365.66     1202.11     65.13 o
   3  15  10       11.46       29.41     57.48 o
   4  15  10      983.85     1122.15     72.25 o
   5  15  10     3959.80     4255.55    152.37 o
   6  15  10      652.43      546.66    111.41 o
   7  15  10      455.78      449.41     64.29 o
   8  15  10     1752.64     1861.46    131.28 o
   9  15  10     1820.89     1933.66    136.43 o
  10  15  10      204.50      211.10    121.39 o
 -11  16  10        3.73      -10.88     79.08 o
 -10  16  10       72.32      124.30     80.76 o
  -9  16  10      241.86      238.83     67.27 o
  -8  16  10      454.72      489.67     67.93 o
  -7  16  10       49.73       46.80     46.64 o
  -6  16  10       55.31       48.11     45.65 o
  -5  16  10       82.75      109.82     47.70 o
  -4  16  10      494.16      463.14     50.78 o
  -3  16  10      149.31      119.54     43.97 o
  -2  16  10       34.96       30.40     32.33 o
  -1  16  10      452.21      491.50     38.06 o
   0  16  10      224.11      142.27     36.42 o
   1  16  10        6.22       13.34     29.11 o
   2  16  10       52.28       39.72     40.06 o
   3  16  10       75.06       88.36     59.95 o
   4  16  10       54.01       85.53     60.08 o
   5  16  10        3.90        0.49     89.11 o
   6  16  10       20.42       28.80     81.73 o
   7  16  10       67.62      110.53     86.60 o
   8  16  10       57.73       12.61     86.38 o
   9  16  10       63.94       99.44    106.03 o
 -11  17  10      532.09      494.95     89.51 o
 -10  17  10      536.23      602.11     70.49 o
  -9  17  10       63.52       55.06     63.25 o
  -8  17  10      249.97      288.08     49.29 o
  -7  17  10     1229.46     1295.27     78.78 o
  -6  17  10      675.92      789.07     56.42 o
  -5  17  10        7.20        6.56     48.49 o
  -4  17  10      342.07      380.92     51.15 o
  -3  17  10     1029.71     1055.89     55.32 o
  -2  17  10      872.98      914.73     50.83 o
  -1  17  10      125.64      155.89     38.34 o
   0  17  10      273.59      285.11     37.42 o
   1  17  10      946.96      934.04     47.31 o
   2  17  10      664.48      632.50     66.60 o
   3  17  10      129.54      101.23     55.07 o
   4  17  10      434.65      481.55     68.35 o
   5  17  10      730.02      622.92     97.86 o
   6  17  10      126.49      113.84     99.51 o
   7  17  10       42.71       16.25    100.18 o
   8  17  10      509.85      495.47    115.14 o
   9  17  10      360.43      368.22    119.11 o
 -10  18  10      312.75      303.23     67.33 o
  -9  18  10     1528.42     1614.54     88.63 o
  -8  18  10     1249.54     1416.43     72.06 o
  -7  18  10      109.36       65.69     48.14 o
  -6  18  10      745.70      733.91     64.12 o
  -5  18  10     2123.91     2003.34     68.53 o
  -4  18  10     1556.45     1516.04     63.29 o
  -3  18  10      243.93      165.65     48.94 o
  -2  18  10      676.51      729.38     52.15 o
  -1  18  10     2193.36     2251.51     81.08 o
   0  18  10     1255.71     1055.90     50.20 o
   1  18  10       26.28      -30.21     38.33 o
   2  18  10      577.05      657.40     65.32 o
   3  18  10     1297.23     1423.93    148.18 o
   4  18  10      448.88      329.96     60.90 o
   5  18  10        0.15      -13.82     67.40 o
   6  18  10      542.35      480.64     97.02 o
   7  18  10     1552.17     1413.55    145.26 o
   8  18  10      429.57      405.49    126.42 o
  -9  19  10        0.19       15.10     61.48 o
  -8  19  10        6.23       49.12     50.04 o
  -7  19  10       27.86       35.45     51.23 o
  -6  19  10       62.76      105.42     47.94 o
  -5  19  10        5.06       -7.28     49.37 o
  -4  19  10      133.75      116.10     50.33 o
  -3  19  10      215.83      166.00     51.02 o
  -2  19  10       86.57      124.41     53.84 o
  -1  19  10        2.73       10.72     48.82 o
   0  19  10       56.47        4.82     52.00 o
   1  19  10      297.73      280.65     54.50 o
   2  19  10        6.19        5.14     59.92 o
   3  19  10       83.88       64.39     58.10 o
   4  19  10       38.66        6.53     59.73 o
   5  19  10      172.58      130.30     69.28 o
   6  19  10       92.01      145.39    107.28 o
   7  19  10       13.91       41.76    103.94 o
  -7  20  10       65.65       73.63     50.37 o
  -6  20  10      135.39      162.52     53.66 o
  -5  20  10      633.94      746.54     60.63 o
  -4  20  10      615.16      657.66     58.71 o
  -3  20  10       72.96       71.81     50.64 o
  -2  20  10      169.62      137.63     56.25 o
  -1  20  10      727.45      843.33     83.28 o
   0  20  10      579.14      545.98     62.16 o
   1  20  10       52.81      132.75     70.60 o
   2  20  10      247.61      168.07     64.84 o
   3  20  10      903.34     1073.89     93.83 o
   4  20  10      374.61      348.88     70.70 o
   5  20  10        0.52       -7.03     71.34 o
  -6  21  10      553.95      497.47     62.96 o
  -5  21  10       36.66       -1.65     55.44 o
  -4  21  10      423.69      441.08     59.73 o
  -3  21  10     1419.23     1298.23     73.55 o
  -2  21  10      509.29      535.81     59.10 o
  -1  21  10       73.75       55.58     55.46 o
   0  21  10      822.37      773.50     79.76 o
   1  21  10      996.57      898.53     79.41 o
   2  21  10      514.02      561.78    119.84 o
   3  21  10        0.37       34.61     68.95 o
   4  21  10      414.34      359.54     90.00 o
  -3  22  10        4.28        3.71     60.26 o
  -2  22  10        0.26      -11.16     81.46 o
  -1  22  10        0.79      -21.38     78.82 o
   0  22  10        1.25      -39.67     82.39 o
   1  22  10        0.29      -39.88    108.66 o
 -16   1  11      182.67      143.39     76.09 o
 -15   1  11     2419.41     2463.65     97.45 o
 -14   1  11     2150.05     2140.84     72.47 o
 -13   1  11        6.25       45.37     40.76 o
 -12   1  11     2021.25     2046.68     50.92 o
 -11   1  11     6609.96     6533.19     76.24 o
 -10   1  11     7522.71     6714.96     55.67 o
  -9   1  11        2.26       45.68     25.83 o
  -8   1  11     3030.50     2955.96     40.06 o
  -7   1  11    12998.01    14067.61     69.26 o
  -6   1  11     9023.96     8762.74     60.10 o
  -5   1  11       41.03       59.56     25.00 o
  -4   1  11     6542.98     6560.34     56.06 o
  -3   1  11    31109.11    31224.14    130.19 o
  -2   1  11     4401.95     4753.78     48.91 o
  -1   1  11       14.18        9.17     13.25 o
   0   1  11     7523.36     7072.84     53.80 o
   1   1  11    29928.50    31282.66    108.72 o
   2   1  11     8900.51     9106.68     69.36 o
   3   1  11       10.21       12.09     13.67 o
   4   1  11     4406.15     3989.03     32.46 o
   5   1  11     2137.39     2129.61     33.95 o
   6   1  11      655.92      607.65     20.34 o
   7   1  11        1.09       33.96     16.78 o
   8   1  11     4072.29     3886.88     55.36 o
   9   1  11     5003.60     5145.71     80.01 o
  10   1  11     1024.49      960.17     66.42 o
  11   1  11       35.56       52.32     97.32 o
  12   1  11     1203.43     1377.45    125.31 o
  13   1  11     1564.13     1720.09    138.79 o
  14   1  11      319.90      323.72     74.00 o
 -16   2  11     1695.12     1611.23    100.73 o
 -15   2  11      612.35      675.54     66.35 o
 -14   2  11      254.11      297.94     56.36 o
 -13   2  11     1824.92     1946.66     50.40 o
 -12   2  11     2951.31     2925.53     54.89 o
 -11   2  11      941.15     1015.92     39.94 o
 -10   2  11      948.86     1022.05     37.59 o
  -9   2  11     4863.86     4779.47     49.88 o
  -8   2  11     3359.23     3282.05     47.36 o
  -7   2  11     1761.69     1806.39     39.90 o
  -6   2  11     2099.98     1983.70     26.16 o
  -5   2  11    23810.38    24073.43    179.56 o
  -4   2  11     6294.57     6244.31     50.34 o
  -3   2  11       36.10       91.35     20.80 o
  -2   2  11      729.28      640.52     16.16 o
  -1   2  11     6147.72     6033.84     59.17 o
   0   2  11     3679.96     3713.60     36.13 o
   1   2  11      142.75      226.87     15.50 o
   2   2  11     8530.36     8324.34     54.34 o
   3   2  11    15204.12    15284.21     84.32 o
   4   2  11     2591.82     2712.78     37.09 o
   5   2  11      591.53      588.25     27.89 o
   6   2  11     6667.02     6306.69     84.30 o
   7   2  11    15134.44    15242.26    232.96 o
   8   2  11     3062.73     3133.32     69.19 o
   9   2  11      725.54      653.74     51.35 o
  10   2  11     2170.58     2192.15    102.01 o
  11   2  11     1209.56     1268.12     67.88 o
  12   2  11      197.36      321.63     89.69 o
  13   2  11       79.08       79.09     67.73 o
  14   2  11     1100.22     1212.56     92.31 o
 -16   3  11       42.09       78.81     74.57 o
 -15   3  11        1.74       -5.90     58.70 o
 -14   3  11       13.48      -15.74     51.63 o
 -13   3  11      173.94      190.94     49.57 o
 -12   3  11      636.66      695.61     45.10 o
 -11   3  11        9.33       14.68     38.61 o
 -10   3  11      518.85      436.94     37.00 o
  -9   3  11       95.87       46.77     33.47 o
  -8   3  11       43.12       49.21     32.23 o
  -7   3  11      375.17      274.17     29.63 o
  -6   3  11       59.30       54.11     30.79 o
  -5   3  11       60.58       65.69     30.58 o
  -4   3  11      324.19      298.86     22.43 o
  -3   3  11       64.32       52.68     13.37 o
  -2   3  11       29.67       59.37     15.86 o
  -1   3  11       16.42       31.40     14.35 o
   0   3  11      704.35      898.79     17.64 o
   1   3  11       20.02        1.64     18.35 o
   2   3  11       66.25       40.79     18.16 o
   3   3  11       19.65       21.51     19.65 o
   4   3  11      436.71      501.53     24.14 o
   5   3  11        5.18        8.20     22.47 o
   6   3  11      356.06      308.19     46.76 o
   7   3  11     1283.99     1351.71     57.34 o
   8   3  11     2620.75     2500.39     80.98 o
   9   3  11       11.09        5.81     55.73 o
  10   3  11        5.25       21.43     51.81 o
  11   3  11      159.49      187.21     53.90 o
  12   3  11       62.18       96.86    110.21 o
  13   3  11        9.18      -23.78     74.97 o
 -16   4  11      878.40      788.22     85.99 o
 -15   4  11      189.12      137.05     66.69 o
 -14   4  11      342.92      370.20     55.49 o
 -13   4  11     1719.38     1677.27     67.66 o
 -12   4  11     2070.70     2009.78     51.91 o
 -11   4  11      634.27      751.51     56.00 o
 -10   4  11      580.36      645.39     38.24 o
  -9   4  11     4339.35     4321.81     58.92 o
  -8   4  11     2951.94     2629.93     49.72 o
  -7   4  11      572.36      665.53     39.06 o
  -6   4  11      883.08      884.79     38.58 o
  -5   4  11     6082.00     5916.16     62.52 o
  -4   4  11     9562.95     9821.52     97.44 o
  -3   4  11     5213.80     4980.84     42.51 o
  -2   4  11     6912.98     7085.75     95.08 o
  -1   4  11    17429.15    17443.94    159.69 o
   0   4  11     4000.85     3928.23     40.72 o
   1   4  11       51.19       24.82     14.37 o
   2   4  11     4046.42     3707.26     29.97 o
   3   4  11     9276.31     9339.56     58.53 o
   4   4  11     5224.06     5113.23    162.43 o
   5   4  11      345.98      378.65     51.03 o
   6   4  11     2534.23     2440.88     73.30 o
   7   4  11     2789.48     2787.19     78.49 o
   8   4  11      856.49      799.47     81.99 o
   9   4  11      427.82      360.96     70.67 o
  10   4  11     1776.60     1692.21     85.83 o
  11   4  11     3132.24     3045.86    107.43 o
  13   4  11      247.08      237.23     99.46 o
 -15   5  11     1001.77     1078.43     65.77 o
 -14   5  11     1089.92      995.39     65.82 o
 -13   5  11      323.97      271.62     52.71 o
 -12   5  11      418.25      477.59     55.20 o
 -11   5  11     4491.03     4685.50     86.13 o
 -10   5  11     5102.34     4876.49     98.36 o
  -9   5  11      211.60      176.12     30.84 o
  -8   5  11     2661.14     2798.90     55.00 o
  -7   5  11     8123.47     8142.09     84.15 o
  -6   5  11     2913.68     2882.82     58.79 o
  -5   5  11       23.45       33.28     30.42 o
  -4   5  11     1304.62     1400.89     41.09 o
  -3   5  11     8887.59     9301.24     72.52 o
  -2   5  11     2209.96     2083.28     41.28 o
  -1   5  11      551.87      565.55     31.17 o
   0   5  11     1731.01     1780.49     33.22 o
   1   5  11     3293.48     3320.57     54.21 o
   2   5  11     2368.93     2262.05     27.77 o
   3   5  11      270.95      263.62     16.02 o
   4   5  11     5041.25     5138.38     88.54 o
   5   5  11     7027.47     7167.01    102.49 o
   6   5  11     5267.76     5103.92     93.29 o
   7   5  11     2128.00     2225.59     98.84 o
   8   5  11     5961.17     6002.67    129.67 o
   9   5  11     2101.76     2066.77     91.28 o
  10   5  11     1360.60     1438.11     58.49 o
  11   5  11      860.63      789.49     78.59 o
  12   5  11     2372.84     2405.73    147.10 o
  13   5  11     1230.62     1307.93    130.42 o
 -15   6  11       25.92       15.10     46.01 o
 -14   6  11        4.52      -13.95     48.10 o
 -13   6  11      189.00      167.31     47.51 o
 -12   6  11      165.07      170.64     43.88 o
 -11   6  11       50.06       73.54     41.35 o
 -10   6  11       16.93       64.10     43.25 o
  -9   6  11       53.50       89.02     36.39 o
  -8   6  11       43.11        2.18     38.65 o
  -7   6  11      129.90      159.55     38.78 o
  -6   6  11        0.53      -11.38     30.35 o
  -5   6  11     1387.48     1434.74     40.16 o
  -4   6  11        0.37       -2.83     30.52 o
  -3   6  11     1716.01     1826.49     54.07 o
  -2   6  11     1235.24     1117.03     38.62 o
  -1   6  11       80.13       27.39     32.91 o
   0   6  11      185.31      218.13     25.70 o
   1   6  11      407.81      303.82     17.20 o
   2   6  11      500.79      450.55     21.10 o
   3   6  11     2056.81     2010.00     38.69 o
   4   6  11       38.70       33.37     29.66 o
   5   6  11       55.49      125.64     54.22 o
   6   6  11        4.40       -1.28     71.05 o
   7   6  11     2287.67     2225.06     98.36 o
   8   6  11        0.41       12.79     67.24 o
   9   6  11     1335.83     1195.45     82.92 o
  10   6  11      173.48      218.52     45.95 o
  11   6  11      597.97      582.39    119.10 o
  12   6  11       42.49       -9.12     93.18 o
  13   6  11       21.01       -7.70    106.31 o
 -15   7  11      874.99      779.47     62.19 o
 -14   7  11     3517.55     3407.16     84.22 o
 -13   7  11      772.75      781.84     59.80 o
 -12   7  11      888.77     1044.85     59.26 o
 -11   7  11     2219.14     2305.95     68.45 o
 -10   7  11     2990.99     3059.72    116.92 o
  -9   7  11      123.28      135.41     36.15 o
  -8   7  11     1411.80     1390.81     48.69 o
  -7   7  11     5327.78     5073.55     64.10 o
  -6   7  11     5694.72     5386.05     63.95 o
  -5   7  11       63.11      114.75     32.23 o
  -4   7  11     3428.09     3514.32     54.02 o
  -3   7  11     6239.96     6470.21     66.25 o
  -2   7  11     2938.35     2835.91     57.70 o
  -1   7  11        0.74      -11.85     33.15 o
   0   7  11     4068.06     3782.56     52.08 o
   1   7  11     3773.16     3654.66     37.61 o
   2   7  11     1040.92      976.60     34.18 o
   3   7  11      265.72      260.39     26.83 o
   4   7  11     7928.56     7999.23     71.33 o
   5   7  11     9787.31     9552.95    159.68 o
   6   7  11     3460.11     3235.30    108.84 o
   7   7  11      126.98      137.93     68.81 o
   8   7  11     2002.58     2049.86     95.74 o
   9   7  11     2700.66     2795.11    100.74 o
  10   7  11      608.42      620.18     73.65 o
  11   7  11      835.16      776.91    111.07 o
  12   7  11     1772.06     1790.26    141.19 o
  13   7  11     1180.22     1264.66    133.79 o
 -15   8  11      193.73      183.48     74.43 o
 -14   8  11       58.29       92.86     57.30 o
 -13   8  11     1409.01     1325.10     66.58 o
 -12   8  11      991.03      975.76     59.08 o
 -11   8  11      129.13       91.62     47.80 o
 -10   8  11      287.37      315.02     65.02 o
  -9   8  11     2523.56     2447.84     56.37 o
  -8   8  11     3269.89     3347.48     72.09 o
  -7   8  11      213.67      190.78     36.12 o
  -6   8  11     1677.67     1978.32     48.57 o
  -5   8  11     3126.34     3168.44     55.38 o
  -4   8  11     3350.97     3292.73     91.09 o
  -3   8  11       34.99       53.84     37.62 o
  -2   8  11     3374.77     3368.54     66.21 o
  -1   8  11     8730.47     8735.92    117.37 o
   0   8  11     5595.07     5453.03     71.67 o
   1   8  11        0.68       14.21     12.09 o
   2   8  11      518.69      649.15     20.18 o
   3   8  11      886.07      753.24     15.35 o
   4   8  11     1611.19     1680.49     46.04 o
   5   8  11       31.89       27.77     72.71 o
   6   8  11      323.94      364.07     76.04 o
   7   8  11       48.40       70.64     63.17 o
   8   8  11       37.74       72.49     64.56 o
   9   8  11       40.68        5.98     61.42 o
  10   8  11      357.69      534.55    108.25 o
  11   8  11      225.52      216.96     60.86 o
  12   8  11       22.73        4.03    108.36 o
  13   8  11      140.26      161.15    112.27 o
 -15   9  11       26.16       26.64     72.49 o
 -14   9  11       58.22       44.29     54.25 o
 -13   9  11       11.99        9.36     53.10 o
 -12   9  11       45.65        6.25     49.86 o
 -11   9  11       77.77      149.57     64.50 o
 -10   9  11      140.45       84.47     64.70 o
  -9   9  11       21.07       38.89     59.04 o
  -8   9  11      170.84      253.80     36.40 o
  -7   9  11      306.53      311.74     36.27 o
  -6   9  11      209.21      210.35     34.90 o
  -5   9  11       72.19       78.40     33.77 o
  -4   9  11      494.44      483.93     44.22 o
  -3   9  11      181.53      193.73     35.37 o
  -2   9  11       57.72       72.09     33.56 o
  -1   9  11      722.15      577.76     39.82 o
   0   9  11      126.07      180.00     40.39 o
   1   9  11      278.41      285.48     17.43 o
   2   9  11     1144.01     1018.51     35.71 o
   3   9  11      151.45      109.07     15.94 o
   4   9  11       79.83       44.62     29.70 o
   5   9  11      552.03      594.29     83.26 o
   6   9  11      287.12      212.96     71.49 o
   7   9  11       13.87        4.66     67.11 o
   8   9  11        9.92       -1.21     61.02 o
   9   9  11      497.55      631.62     69.97 o
  10   9  11      177.60      188.90    107.79 o
  11   9  11        1.21       12.58     58.50 o
  12   9  11       36.09       99.67     84.73 o
 -14  10  11       43.84       40.63     55.92 o
 -13  10  11      934.75      971.33     64.12 o
 -12  10  11     1779.01     1792.11     91.16 o
 -11  10  11      229.30      287.03     66.72 o
 -10  10  11      587.46      464.44     69.31 o
  -9  10  11     2742.56     2662.30     73.07 o
  -8  10  11     3510.81     3839.38    103.81 o
  -7  10  11      159.76      199.79     46.95 o
  -6  10  11      409.82      492.28     37.38 o
  -5  10  11     1863.09     1916.61     55.56 o
  -4  10  11     1322.84     1242.31     52.20 o
  -3  10  11      765.93      709.26     40.90 o
  -2  10  11     2196.08     2264.31     52.93 o
  -1  10  11     6222.92     6612.27     85.30 o
   0  10  11     7453.92     7207.84    123.83 o
   1  10  11      303.78      355.61     33.99 o
   2  10  11     2522.68     2359.45     50.71 o
   3  10  11     5883.73     5935.46     66.76 o
   4  10  11     1985.15     1946.67    104.63 o
   5  10  11      220.92      176.39     73.01 o
   6  10  11      808.44      702.69     79.30 o
   7  10  11      859.76     1053.48     83.10 o
   8  10  11     1090.60     1232.22     66.03 o
   9  10  11        0.84       11.87     52.10 o
  10  10  11      654.77      585.73    118.79 o
  11  10  11      863.54      992.11     76.91 o
  12  10  11      142.60      132.43    111.76 o
 -14  11  11      704.78      719.52     65.18 o
 -13  11  11      407.49      440.81     57.99 o
 -12  11  11      110.18      171.80     70.65 o
 -11  11  11      509.40      547.56     70.52 o
 -10  11  11      289.29      330.80     52.93 o
  -9  11  11      200.21      202.17     51.77 o
  -8  11  11      299.00      299.89     53.55 o
  -7  11  11     1751.01     1681.57     79.12 o
  -6  11  11      977.97     1030.96     71.53 o
  -5  11  11       76.05       88.69     53.70 o
  -4  11  11      376.66      353.87     46.53 o
  -3  11  11     3201.28     3319.83     74.10 o
  -2  11  11     1761.83     1573.82     57.05 o
  -1  11  11       16.12       -6.60     46.11 o
   0  11  11      563.30      581.51     50.62 o
   1  11  11     3373.50     3566.21     60.52 o
   2  11  11      726.10      524.34     84.92 o
   3  11  11      617.09      427.00     76.70 o
   4  11  11     1522.88     1609.70     92.00 o
   5  11  11     2163.06     1928.81    100.82 o
   6  11  11       40.29       40.66     68.88 o
   7  11  11      208.48      169.78     54.77 o
   8  11  11      162.00      210.36     57.41 o
   9  11  11     1081.51     1058.03    126.90 o
  10  11  11      556.25      652.65    121.75 o
  11  11  11       75.51      149.57     64.55 o
 -13  12  11       64.42       44.14     72.16 o
 -12  12  11        0.78       -7.82     71.36 o
 -11  12  11        0.17      -10.27     63.37 o
 -10  12  11       10.33       33.59     64.75 o
  -9  12  11       60.80       70.00     60.76 o
  -8  12  11      389.87      454.86     69.60 o
  -7  12  11       37.18       36.91     64.10 o
  -6  12  11       72.85       99.86     63.70 o
  -5  12  11      312.62      276.41     53.71 o
  -4  12  11     1463.60     1511.58     65.16 o
  -3  12  11      188.75      183.14     48.75 o
  -2  12  11       61.52       40.30     43.93 o
  -1  12  11     1060.50      994.42     61.79 o
   0  12  11      331.77      378.20     48.38 o
   1  12  11      296.48      331.51     43.92 o
   2  12  11       34.68      -22.20     38.72 o
   3  12  11      270.77      222.20     79.41 o
   4  12  11        3.13      -14.79     70.33 o
   5  12  11       81.25      123.79     53.26 o
   6  12  11      103.75       99.54     56.76 o
   7  12  11      405.83      392.58     57.74 o
   8  12  11       38.46       76.45     55.37 o
   9  12  11       72.26      -22.16    114.45 o
  10  12  11        1.73       58.61    105.29 o
  11  12  11       50.19        8.89    100.83 o
 -13  13  11      150.16      162.68    117.20 o
 -12  13  11      254.50      233.94    122.36 o
 -11  13  11     2111.09     2057.41    145.48 o
 -10  13  11     1333.34     1622.82     93.22 o
  -9  13  11      125.77      184.33     65.69 o
  -8  13  11      425.78      424.14     71.75 o
  -7  13  11     3517.80     3380.10    142.59 o
  -6  13  11     2733.69     3153.79     77.91 o
  -5  13  11      126.91      108.26     55.65 o
  -4  13  11     2783.70     2821.46     85.33 o
  -3  13  11     5791.52     5876.95     94.09 o
  -2  13  11     1347.51     1286.53     60.32 o
  -1  13  11       12.31        7.07     46.97 o
   0  13  11     1454.43     1444.86     60.69 o
   1  13  11     4412.08     4519.27     80.68 o
   2  13  11     3125.99     2937.02    109.79 o
   3  13  11       22.62       55.41     50.63 o
   4  13  11     1090.77     1133.44     68.97 o
   5  13  11     3621.38     3831.42    146.47 o
   6  13  11     1799.56     1830.86     78.00 o
   7  13  11      335.29      417.23     64.01 o
   8  13  11     1781.58     1819.41    104.99 o
   9  13  11     1976.62     2192.85    150.10 o
  10  13  11      642.84      549.06    119.34 o
  11  13  11       74.67      137.25    100.41 o
 -12  14  11      962.26     1024.78    152.36 o
 -11  14  11       19.90       52.09     78.05 o
 -10  14  11      328.32      375.58     81.17 o
  -9  14  11      491.11      490.16     67.17 o
  -8  14  11     1122.86      993.73     87.24 o
  -7  14  11       70.38       52.05     47.81 o
  -6  14  11      497.57      498.20     57.13 o
  -5  14  11     1694.11     1702.23     72.29 o
  -4  14  11     2606.92     2720.99     90.69 o
  -3  14  11      278.93      252.57     41.51 o
  -2  14  11     2651.21     2544.92     56.52 o
  -1  14  11      704.45      652.94     43.62 o
   0  14  11     1134.22     1106.87     47.10 o
   1  14  11        3.47       10.98     35.70 o
   2  14  11     2404.00     2371.25     79.92 o
   3  14  11     2625.51     2640.77    158.99 o
   4  14  11     1460.23     1367.22     72.00 o
   5  14  11      199.38      201.61     91.63 o
   6  14  11     2379.21     2460.24    147.01 o
   7  14  11     1473.59     1514.91     78.34 o
   8  14  11      390.10      400.12    102.16 o
   9  14  11      144.48      241.15    120.94 o
  10  14  11     1101.20     1310.00    129.65 o
 -12  15  11       94.44       55.62    140.10 o
 -11  15  11       43.67      -13.58     84.19 o
 -10  15  11       36.26       39.30     75.76 o
  -9  15  11       53.04       35.86     62.57 o
  -8  15  11        8.27      -52.95     63.31 o
  -7  15  11       75.59       57.47     52.02 o
  -6  15  11       14.80      -24.98     53.28 o
  -5  15  11        0.47       -9.83     53.42 o
  -4  15  11       56.49       -1.17     54.20 o
  -3  15  11      174.00      146.72     55.54 o
  -2  15  11      513.99      552.61     37.37 o
  -1  15  11      156.51      120.31     34.17 o
   0  15  11      404.90      398.32     48.96 o
   1  15  11       66.75       68.00     37.91 o
   2  15  11       35.43       26.53     57.45 o
   3  15  11       61.90       60.85     60.36 o
   4  15  11       30.05       51.01     58.28 o
   5  15  11       31.23       27.16     88.28 o
   6  15  11       69.30       52.55     60.03 o
   7  15  11       85.26       78.78     59.26 o
   8  15  11      121.29       77.38    111.57 o
   9  15  11       20.65       16.61    123.37 o
 -11  16  11      216.14      245.98     92.62 o
 -10  16  11      167.24      204.13     86.29 o
  -9  16  11     1663.56     1772.59     80.46 o
  -8  16  11     1388.45     1527.52     79.99 o
  -7  16  11       76.91       71.27     54.61 o
  -6  16  11      557.93      490.75     64.99 o
  -5  16  11     3754.40     3808.06    119.82 o
  -4  16  11     4414.86     4784.32     82.45 o
  -3  16  11      392.26      356.24     49.96 o
  -2  16  11      372.83      371.29     43.95 o
  -1  16  11     2021.81     2156.87     50.35 o
   0  16  11     1364.83     1405.85     47.47 o
   1  16  11      148.11       92.30     55.93 o
   2  16  11      953.15     1047.30     68.16 o
   3  16  11     2559.28     2615.68    138.37 o
   4  16  11     2060.71     2146.93     89.78 o
   5  16  11       54.18       67.90     66.76 o
   6  16  11     1314.80     1441.73     80.59 o
   7  16  11     1820.61     1896.70    142.69 o
   8  16  11      478.97      594.08    127.66 o
   9  16  11      197.24      247.38    119.42 o
 -10  17  11      877.69      891.16     83.33 o
  -9  17  11       60.38        4.45     68.71 o
  -8  17  11      864.81      853.83     69.24 o
  -7  17  11     1745.99     1714.96    100.85 o
  -6  17  11     1084.51     1030.30     69.21 o
  -5  17  11      238.02      277.15     54.50 o
  -4  17  11     1585.19     1483.74     62.02 o
  -3  17  11     2716.18     2621.65     89.97 o
  -2  17  11      764.31      754.01     51.55 o
  -1  17  11      110.62       68.61     37.17 o
   0  17  11      739.71      677.39     44.63 o
   1  17  11     1910.96     1853.80    133.75 o
   2  17  11     1077.03      980.70     71.19 o
   3  17  11        3.66       -6.57     57.10 o
   4  17  11     1070.28     1114.66     82.76 o
   5  17  11      941.66      863.07     76.42 o
   6  17  11      278.65      211.24    102.04 o
   7  17  11       21.13        8.28    108.58 o
   8  17  11      670.30      630.60    133.47 o
  -9  18  11       64.69       39.81     67.77 o
  -8  18  11       31.23       31.67     68.99 o
  -7  18  11       16.49       20.20     59.59 o
  -6  18  11       64.33       80.70     52.17 o
  -5  18  11       32.88       74.67     50.12 o
  -4  18  11       75.63       89.41     48.08 o
  -3  18  11      589.90      609.18     52.62 o
  -2  18  11       86.15       67.19     45.53 o
  -1  18  11       76.18       87.92     48.80 o
   0  18  11      211.28      218.57     50.56 o
   1  18  11       51.39       55.50     46.64 o
   2  18  11       26.66       -2.66     56.15 o
   3  18  11        8.99       69.76     56.39 o
   4  18  11      225.18      235.23     65.40 o
   5  18  11       39.03       75.81     70.05 o
   6  18  11       12.01       48.41     68.40 o
   7  18  11       52.93       52.24     92.97 o
  -8  19  11      503.10      565.09     69.37 o
  -7  19  11     1040.91     1124.28     75.75 o
  -6  19  11      535.23      565.82     75.73 o
  -5  19  11       51.50       81.86     47.00 o
  -4  19  11      150.85      116.04     51.88 o
  -3  19  11     1279.63     1313.81     60.65 o
  -2  19  11      805.34      724.13     58.37 o
  -1  19  11        2.27       -1.14     67.56 o
   0  19  11      946.77      982.69     83.36 o
   1  19  11     1708.41     1925.11    120.93 o
   2  19  11      537.67      449.59     67.63 o
   3  19  11        7.26        7.16     58.02 o
   4  19  11      657.58      723.42     70.99 o
   5  19  11      890.98      912.99    151.70 o
   6  19  11      326.81      265.94     80.12 o
  -7  20  11        0.10       22.76     52.67 o
  -6  20  11      195.85      202.62     54.51 o
  -5  20  11      516.87      554.90     62.03 o
  -4  20  11     1011.60     1011.95     64.02 o
  -3  20  11       68.99       24.84     48.94 o
  -2  20  11      450.95      452.91     75.67 o
  -1  20  11      526.32      587.06     76.52 o
   0  20  11      231.76      224.22     67.96 o
   1  20  11        0.90      -39.47     86.66 o
   2  20  11      166.35      207.60     62.60 o
   3  20  11      264.81      161.02     69.37 o
   4  20  11       50.23       55.04     61.75 o
  -4  21  11      116.14      155.11     58.12 o
  -3  21  11        2.30       -9.22     58.15 o
  -2  21  11       16.91       47.22    108.53 o
  -1  21  11        6.65      -70.84     75.85 o
   0  21  11        0.38       29.61     76.47 o
   1  21  11      133.97      202.37    112.06 o
   2  21  11      115.77      129.35     90.60 o
 -16   0  12     1196.30     1155.03    146.24 o
 -15   0  12       99.93      125.98    116.85 o
 -14   0  12     1319.93     1194.85     76.30 o
 -13   0  12     2847.90     2964.71     93.81 o
 -12   0  12     3860.36     3812.41    119.33 o
 -11   0  12      322.22      330.09     40.25 o
 -10   0  12     4488.39     4266.32     62.37 o
  -9   0  12     5230.91     4796.05     69.33 o
  -8   0  12     6225.71     6550.04    108.85 o
  -7   0  12        1.09       31.83     35.85 o
  -6   0  12    15566.98    16328.84    256.96 o
  -5   0  12    24553.52    24470.17    203.20 o
  -4   0  12    19395.61    19400.05    130.88 o
  -3   0  12       84.04      115.06     38.02 o
  -2   0  12    10259.39    11141.20     77.08 o
  -1   0  12    12861.85    12731.05    270.63 o
   0   0  12    13492.09    13019.94    104.11 o
   1   0  12      674.33      709.44     31.18 o
   2   0  12    20119.10    20368.53    102.33 o
   3   0  12    10892.82    10458.56    302.30 o
   4   0  12     2589.87     2327.62    132.59 o
   5   0  12      565.93      535.59     33.88 o
   6   0  12     6319.79     6007.04    217.11 o
   7   0  12     5590.99     6014.55    140.81 o
   8   0  12     2008.93     2347.83    108.65 o
   9   0  12      248.90      209.15     78.91 o
  10   0  12     2597.53     2860.27    111.92 o
  12   0  12      117.36      237.18     93.60 o
  13   0  12      110.81       98.84     96.51 o
 -16   1  12       40.07       93.71     78.29 o
 -15   1  12      797.55      826.17     93.55 o
 -14   1  12      765.00      789.50     65.09 o
 -13   1  12      101.84       86.89     40.86 o
 -12   1  12      741.09      743.91     44.15 o
 -11   1  12     2022.81     1912.10     43.30 o
 -10   1  12     2587.13     2464.76     40.40 o
  -9   1  12        8.89       29.21     26.89 o
  -8   1  12      423.40      424.62     29.95 o
  -7   1  12     3406.78     3297.93     42.53 o
  -6   1  12     3028.23     3210.15     41.08 o
  -5   1  12        0.92       35.24     29.19 o
  -4   1  12      533.94      546.09     30.67 o
  -3   1  12     8115.89     8123.80     78.11 o
  -2   1  12     1336.94     1297.58     24.95 o
  -1   1  12      479.09      460.40     16.77 o
   0   1  12     2124.55     2201.24     26.00 o
   1   1  12     5723.32     6014.19     42.31 o
   2   1  12     1052.40      996.44     26.10 o
   3   1  12      101.64       68.34     12.60 o
   4   1  12     1973.11     1975.34     50.97 o
   5   1  12     1836.55     1880.41     30.39 o
   6   1  12     1124.65      997.02     29.25 o
   7   1  12        0.69       -8.07     25.01 o
   8   1  12     1705.49     1729.45     59.27 o
   9   1  12     1776.30     1857.87     62.56 o
  10   1  12      281.82      289.17     57.00 o
  11   1  12      101.52       70.39    101.12 o
  12   1  12      527.64      563.12    113.27 o
  13   1  12      552.47      510.04    118.68 o
 -16   2  12      117.69      155.52     76.98 o
 -15   2  12        1.54       16.95     56.08 o
 -14   2  12      610.22      520.23     60.29 o
 -13   2  12      396.47      436.12     40.31 o
 -12   2  12       99.80      162.59     38.06 o
 -11   2  12        0.42        8.96     31.41 o
 -10   2  12      123.40      123.70     29.07 o
  -9   2  12      561.35      447.52     28.54 o
  -8   2  12      782.17      764.71     37.00 o
  -7   2  12       81.94      123.19     29.31 o
  -6   2  12     1094.98     1208.91     35.77 o
  -5   2  12     4859.79     4589.01     53.68 o
  -4   2  12     1947.75     1840.45     35.58 o
  -3   2  12      313.83      335.69     22.80 o
  -2   2  12       40.67       71.85     15.03 o
  -1   2  12     3602.96     3595.31     38.22 o
   0   2  12     2542.02     2314.29     33.51 o
   1   2  12       70.35       76.97     16.21 o
   2   2  12     5168.21     5296.62     38.64 o
   3   2  12     2489.47     2363.71     31.20 o
   4   2  12      604.54      509.50     21.04 o
   5   2  12      210.80      188.92     19.20 o
   6   2  12     1258.80     1273.80     35.05 o
   7   2  12      269.84      232.90     24.94 o
   8   2  12        7.23       38.88     47.63 o
   9   2  12      214.03      255.79     50.21 o
  10   2  12      349.28      444.06     65.87 o
  11   2  12      484.67      419.52     76.20 o
  12   2  12      120.55      131.21     92.89 o
  13   2  12       20.05        4.97    110.45 o
 -15   3  12     1722.72     1836.89    130.81 o
 -14   3  12     2648.91     2696.75     70.41 o
 -13   3  12      471.07      425.31     48.71 o
 -12   3  12     1252.12     1256.62     49.38 o
 -11   3  12     7086.44     7085.42    126.22 o
 -10   3  12     6837.59     6870.27     92.79 o
  -9   3  12      142.40      107.32     35.06 o
  -8   3  12     2480.57     2562.10     50.35 o
  -7   3  12     8934.97     8426.55     93.49 o
  -6   3  12     6346.54     6564.13     91.59 o
  -5   3  12      459.31      457.90     22.36 o
  -4   3  12     2520.29     2547.59     43.18 o
  -3   3  12     9221.24     8692.46    106.48 o
  -2   3  12     8934.59     8873.82     47.47 o
  -1   3  12      254.05      241.71     15.75 o
   0   3  12     9756.18     9824.21    102.85 o
   1   3  12    17161.02    17229.53     62.58 o
   2   3  12     6445.93     6171.90     42.62 o
   3   3  12      386.53      381.66     21.65 o
   4   3  12     4865.42     4969.68     46.07 o
   5   3  12     3085.93     3074.20     38.52 o
   6   3  12     3821.54     3781.04     84.19 o
   7   3  12        2.39       -8.15     45.64 o
   8   3  12     8142.72     8526.24    100.76 o
   9   3  12     4580.01     4446.07     99.31 o
  10   3  12      768.45      788.11     66.26 o
  11   3  12      158.94      273.81     53.81 o
  12   3  12     2554.29     2767.10    160.34 o
  13   3  12     1457.81     1526.67    132.76 o
 -15   4  12      339.07      338.03     59.73 o
 -14   4  12        4.13       40.44     54.32 o
 -13   4  12      464.82      517.48     56.10 o
 -12   4  12      368.06      332.74     56.74 o
 -11   4  12      204.38      243.96     54.52 o
 -10   4  12      301.42      303.27     38.65 o
  -9   4  12     2801.10     2956.22     59.68 o
  -8   4  12      902.48      797.86     36.67 o
  -7   4  12      602.70      478.48     36.72 o
  -6   4  12      117.78       86.69     38.01 o
  -5   4  12     1257.70     1312.18     41.48 o
  -4   4  12      366.76      384.98     23.88 o
  -3   4  12     4082.07     3972.89     39.97 o
  -2   4  12       80.91       94.37     19.85 o
  -1   4  12     1611.55     1603.48     25.05 o
   0   4  12      509.30      558.05     22.29 o
   1   4  12        5.09       18.04     17.60 o
   2   4  12     1595.39     1383.39     23.82 o
   3   4  12      393.40      397.04     17.95 o
   4   4  12      327.94      368.64     15.42 o
   5   4  12      169.65      165.20     52.65 o
   6   4  12     1359.16     1307.59     89.11 o
   7   4  12     3935.60     4035.84     89.82 o
   8   4  12     4070.93     3865.66     90.51 o
   9   4  12       52.01       95.98     71.03 o
  10   4  12      492.19      438.42     73.65 o
  11   4  12      291.20      202.14     69.80 o
  13   4  12       62.07       64.88    107.08 o
 -15   5  12      699.16      686.97     65.33 o
 -14   5  12      303.95      336.93     58.42 o
 -13   5  12      112.66      113.95     53.76 o
 -12   5  12        2.28       13.13     50.01 o
 -11   5  12     1412.31     1297.13     56.45 o
 -10   5  12      401.41      514.03     36.68 o
  -9   5  12      283.85      378.66     35.13 o
  -8   5  12      565.05      759.07     42.50 o
  -7   5  12     2368.90     2154.69     87.10 o
  -6   5  12     1239.24     1304.07     49.95 o
  -5   5  12      136.85      121.16     32.30 o
  -4   5  12     2434.32     2509.28     47.45 o
  -3   5  12     1226.44     1212.02     39.78 o
  -2   5  12      195.81      205.74     30.11 o
  -1   5  12       17.00        7.66     25.01 o
   0   5  12     2331.00     2166.66     26.70 o
   1   5  12      188.91      214.14     17.56 o
   2   5  12     2358.12     2078.38     29.00 o
   3   5  12      206.99      111.64     16.63 o
   4   5  12     5173.56     5236.42     81.68 o
   5   5  12      877.35      838.62    106.86 o
   6   5  12     3568.11     3461.90    149.55 o
   7   5  12      723.71      647.72     60.91 o
   8   5  12     2417.91     2518.85    104.35 o
   9   5  12      647.16      636.65     79.08 o
  10   5  12      441.62      361.23     77.07 o
  12   5  12      413.80      552.41    115.69 o
  13   5  12      370.05      333.03    102.56 o
 -15   6  12      302.29      256.02     51.67 o
 -14   6  12      574.02      597.16     54.13 o
 -13   6  12     1869.68     1922.27     62.73 o
 -12   6  12     1993.06     2075.34     62.50 o
 -11   6  12      530.87      504.92     49.43 o
 -10   6  12      653.76      705.97     55.52 o
  -9   6  12     4085.29     4335.60    121.50 o
  -8   6  12     6819.82     6790.04     82.16 o
  -7   6  12      664.11      629.20     44.46 o
  -6   6  12     1167.04     1142.54     42.41 o
  -5   6  12     2915.55     2800.95     51.81 o
  -4   6  12     2191.78     2379.35     48.87 o
  -3   6  12        3.03       19.55     30.90 o
  -2   6  12     5535.70     5415.53     69.65 o
  -1   6  12    14604.29    14887.07    154.56 o
   0   6  12     1738.76     1727.15     36.40 o
   1   6  12        0.97        6.45     17.83 o
   2   6  12     3394.51     3255.60     45.39 o
   3   6  12     5653.04     5908.09     57.40 o
   4   6  12     1620.23     1698.57     48.91 o
   5   6  12        3.93      -17.42     56.01 o
   6   6  12     9227.26     9549.11    120.88 o
   7   6  12     2786.28     2662.04    105.96 o
   8   6  12        6.60       -4.02     69.53 o
   9   6  12      561.89      512.73     76.62 o
  10   6  12     4381.88     4518.76    126.90 o
  12   6  12      201.99      243.49     95.70 o
 -15   7  12      211.71      213.17     58.09 o
 -14   7  12      350.64      339.80     61.91 o
 -13   7  12        0.47       -7.68     51.37 o
 -12   7  12      156.86      117.28     54.50 o
 -11   7  12      108.25      108.25     49.87 o
 -10   7  12      735.73      715.42     71.37 o
  -9   7  12      533.21      534.55     42.53 o
  -8   7  12      615.96      486.67     46.28 o
  -7   7  12     2033.86     2164.66     50.32 o
  -6   7  12     1172.39     1091.87     43.98 o
  -5   7  12       50.16       50.13     35.35 o
  -4   7  12       62.00       50.63     34.62 o
  -3   7  12      775.44      850.08     39.43 o
  -2   7  12     2467.49     2464.84     49.24 o
  -1   7  12      949.47      924.02     43.32 o
   0   7  12      448.20      492.27     39.42 o
   1   7  12     2146.52     2065.91     45.90 o
   2   7  12      506.17      454.87     24.30 o
   3   7  12     1704.70     1571.62     39.29 o
   4   7  12      153.78      138.79     28.56 o
   5   7  12     3903.03     3866.90     89.38 o
   6   7  12      432.26      492.40     84.77 o
   7   7  12      111.62       78.58     72.91 o
   8   7  12      110.72      116.69     71.57 o
   9   7  12      548.55      498.61     75.63 o
  10   7  12      236.68      243.46     70.95 o
  11   7  12      194.71      247.15     86.94 o
  12   7  12       22.41      153.70    110.60 o
 -14   8  12      139.57      139.56     57.29 o
 -13   8  12      339.28      388.53     58.56 o
 -12   8  12     1188.63     1249.77     88.10 o
 -11   8  12        8.44       27.05     54.13 o
 -10   8  12     1487.69     1514.56     83.49 o
  -9   8  12     1942.89     1926.22     56.83 o
  -8   8  12     2113.17     2113.43     54.75 o
  -7   8  12      130.21      134.40     36.83 o
  -6   8  12      460.91      514.83     40.76 o
  -5   8  12     2327.11     2206.69     51.78 o
  -4   8  12      590.58      689.00     43.24 o
  -3   8  12      651.96      534.00     47.10 o
  -2   8  12     2797.17     2738.71     59.15 o
  -1   8  12     2496.44     2466.66     56.77 o
   0   8  12     1376.38     1410.21     51.65 o
   1   8  12      855.64      905.03     27.19 o
   2   8  12     2084.48     1938.46     43.78 o
   3   8  12     1815.44     1909.22     44.38 o
   4   8  12      853.50      948.95     44.28 o
   5   8  12       46.98       35.01     76.78 o
   6   8  12     2623.86     2594.46    108.79 o
   7   8  12     1505.30     1425.80     94.35 o
   8   8  12      505.43      553.46     77.84 o
   9   8  12       46.52       23.71     64.07 o
  10   8  12     1322.49     1321.64    129.92 o
  11   8  12      723.21      807.50    121.90 o
  12   8  12       74.72       61.76    103.99 o
 -14   9  12     1676.06     1762.29     77.27 o
 -13   9  12      445.87      403.61     60.75 o
 -12   9  12      192.51      175.83     50.98 o
 -11   9  12     2247.69     2393.88     92.60 o
 -10   9  12     1595.43     1669.93     82.75 o
  -9   9  12     1027.89     1036.83     76.66 o
  -8   9  12     1411.27     1301.12     47.72 o
  -7   9  12     8771.74     9228.14     85.07 o
  -6   9  12     4687.32     4673.49     68.15 o
  -5   9  12        0.26        6.62     35.50 o
  -4   9  12     6370.27     6187.98     82.05 o
  -3   9  12    10245.45    10438.88    109.33 o
  -2   9  12    10111.54     9802.37     85.94 o
  -1   9  12      487.54      407.21     44.81 o
   0   9  12     2456.85     2424.14     59.22 o
   1   9  12     5617.77     6071.40     56.27 o
   2   9  12     6187.04     5956.59     62.52 o
   3   9  12      352.94      250.67     34.62 o
   4   9  12     2512.02     2470.80     72.63 o
   5   9  12     7525.22     8111.32    161.33 o
   6   9  12     1979.25     1795.31    102.71 o
   7   9  12       16.58       18.03     71.50 o
   8   9  12      109.59      165.26     68.07 o
   9   9  12      710.74      917.22     78.89 o
  10   9  12      774.96      708.14    114.90 o
  11   9  12        2.17      -33.40    111.39 o
  12   9  12      644.63      821.67    122.51 o
 -14  10  12       41.11       36.82     57.89 o
 -13  10  12      111.72       91.97     56.02 o
 -12  10  12      201.71      178.65     73.63 o
 -11  10  12       21.90       46.10     67.57 o
 -10  10  12       12.62      -15.13     65.38 o
  -9  10  12       96.75       88.83     50.09 o
  -8  10  12      578.77      537.98     41.68 o
  -7  10  12        6.60       16.20     37.34 o
  -6  10  12       38.17       46.44     38.36 o
  -5  10  12      216.75      252.86     46.71 o
  -4  10  12      174.74      172.71     46.71 o
  -3  10  12       24.69       37.52     39.66 o
  -2  10  12       15.98       31.14     41.73 o
  -1  10  12      433.72      483.89     43.00 o
   0  10  12        1.81       28.97     43.60 o
   1  10  12      282.80      274.23     33.04 o
   2  10  12       30.08       15.65     66.22 o
   3  10  12      321.38      399.90     71.69 o
   4  10  12       44.92       33.11     48.39 o
   5  10  12      229.91      248.12     86.37 o
   6  10  12      428.75      354.72     79.20 o
   7  10  12        3.32       -5.99     71.09 o
   8  10  12      224.55      181.08     71.46 o
   9  10  12      352.43      338.27     54.41 o
  10  10  12      363.35      469.77    103.02 o
  11  10  12      219.55      244.56    112.31 o
 -13  11  12      101.50      101.20     57.50 o
 -12  11  12      301.50      270.24     77.36 o
 -11  11  12     1144.76     1168.46     85.71 o
 -10  11  12     1091.21     1056.61     83.24 o
  -9  11  12       94.59       90.45     53.70 o
  -8  11  12      478.14      418.24     54.05 o
  -7  11  12     2439.49     2494.42     98.97 o
  -6  11  12     2277.89     2413.25     86.00 o
  -5  11  12       71.31       61.45     63.52 o
  -4  11  12     1131.61     1160.43     61.81 o
  -3  11  12     2475.02     2499.08     71.16 o
  -2  11  12     3570.32     3882.94     77.98 o
  -1  11  12      653.67      531.63     51.63 o
   0  11  12     1218.87     1327.41     71.23 o
   1  11  12     1895.92     1876.84     59.72 o
   2  11  12     1964.33     1821.40     96.54 o
   3  11  12       84.00       75.82     71.51 o
   4  11  12     1378.52     1393.32     66.27 o
   5  11  12     1465.04     1188.27     97.28 o
   6  11  12     1067.45      993.64     88.83 o
   7  11  12      198.27      226.99     58.00 o
   8  11  12       78.95      102.20     54.42 o
   9  11  12      723.93      768.84    102.83 o
  10  11  12      509.74      509.56    101.18 o
  11  11  12        8.01      -11.62     97.82 o
 -13  12  12     1623.88     1642.95     76.54 o
 -12  12  12     1686.41     1640.20     93.74 o
 -11  12  12      160.92      187.38     66.28 o
 -10  12  12      770.64      743.03     58.98 o
  -9  12  12     2120.74     2075.13    161.81 o
  -8  12  12     2530.45     2411.12     96.83 o
  -7  12  12       87.35      139.35     69.23 o
  -6  12  12     1795.23     1553.17     80.41 o
  -5  12  12     5281.06     5358.26     90.82 o
  -4  12  12     4794.35     4703.19    109.21 o
  -3  12  12       41.76       55.83     51.76 o
  -2  12  12     3087.79     2901.55     73.58 o
  -1  12  12     6796.48     7109.22    105.70 o
   0  12  12     3357.10     3352.59    127.59 o
   1  12  12       36.10       38.17     75.50 o
   2  12  12     3208.44     3119.60    119.00 o
   3  12  12     5287.63     5658.96    143.10 o
   4  12  12      288.78      286.38     71.20 o
   5  12  12      172.29      199.73     56.88 o
   6  12  12     1309.71     1244.51     72.86 o
   7  12  12     2632.14     2762.48     90.27 o
   8  12  12      148.34      138.26     57.26 o
   9  12  12      340.63      281.46    103.47 o
  10  12  12     1368.02     1466.53    121.94 o
 -12  13  12       15.07      -32.29    116.42 o
 -11  13  12      144.31      182.38    108.87 o
 -10  13  12        9.77       -0.86     76.14 o
  -9  13  12        4.34       48.52     61.53 o
  -8  13  12        7.48       15.71     70.84 o
  -7  13  12      204.71      172.77     69.96 o
  -6  13  12      165.29      144.41     56.84 o
  -5  13  12       17.44       48.21     50.89 o
  -4  13  12      262.86      257.13     53.38 o
  -3  13  12      118.15      155.20     53.23 o
  -2  13  12      276.43      281.81     54.71 o
  -1  13  12      490.10      518.82     56.14 o
   0  13  12      222.61      164.26     60.01 o
   1  13  12      248.62      369.15     82.99 o
   2  13  12      255.89      357.23     87.26 o
   3  13  12        0.90       29.78     77.17 o
   4  13  12      252.80      288.26     60.53 o
   5  13  12      121.10      114.50     47.86 o
   6  13  12      617.29      655.97     71.08 o
   7  13  12      116.29       38.89     58.28 o
   8  13  12       34.59       30.83     60.24 o
   9  13  12      194.65      145.41    110.00 o
  10  13  12       44.46      132.43     98.66 o
 -12  14  12      482.17      551.90    139.98 o
 -11  14  12       90.01       93.75     80.24 o
 -10  14  12      128.74      113.17     77.83 o
  -9  14  12      741.33      738.60     73.85 o
  -8  14  12      512.07      580.32     85.81 o
  -7  14  12        6.16      -32.54     53.96 o
  -6  14  12      326.16      321.71     55.46 o
  -5  14  12      753.94      758.80     57.72 o
  -4  14  12     3344.40     3533.86     82.78 o
  -3  14  12     1908.55     1885.72     73.88 o
  -2  14  12     1436.86     1479.15     85.02 o
  -1  14  12     2360.44     2199.80     71.03 o
   0  14  12      302.67      352.13     52.69 o
   1  14  12      320.05      324.52     56.08 o
   2  14  12     1425.33     1319.93     74.39 o
   3  14  12     1877.91     1708.83     77.25 o
   4  14  12     1020.81      980.62     73.34 o
   5  14  12      370.43      354.06     55.64 o
   6  14  12     1328.68     1221.89     79.63 o
   7  14  12     1050.73     1088.98     75.13 o
   8  14  12      388.63      500.23    114.94 o
   9  14  12        6.69       91.70    111.37 o
 -11  15  12     2375.41     2732.24    172.17 o
 -10  15  12     2502.67     2583.20    121.09 o
  -9  15  12       41.08       -9.89     69.39 o
  -8  15  12     1266.95     1336.44     79.63 o
  -7  15  12     2393.25     2176.39     75.48 o
  -6  15  12     1834.43     1975.54     76.89 o
  -5  15  12      376.47      385.66     56.92 o
  -4  15  12     1028.58      927.92     69.23 o
  -3  15  12     4612.27     4734.56     97.71 o
  -2  15  12     1550.64     1640.68     53.57 o
  -1  15  12      169.67      171.60     41.21 o
   0  15  12     2464.64     2279.40     66.02 o
   1  15  12     3399.57     3345.08     91.26 o
   2  15  12     1752.77     1954.67     81.04 o
   3  15  12       85.05       59.88     61.22 o
   4  15  12     1229.64     1274.42     78.09 o
   5  15  12     2648.44     2949.68     99.13 o
   6  15  12      883.92      888.05     76.67 o
   7  15  12       62.63       73.14     64.01 o
   8  15  12     1721.46     1681.36    131.78 o
   9  15  12     2055.23     2215.83    165.32 o
 -10  16  12      326.43      257.03     82.86 o
  -9  16  12      451.94      379.24     65.29 o
  -8  16  12       98.85       72.71     65.47 o
  -7  16  12       65.51       43.75     60.82 o
  -6  16  12      387.00      335.17     60.71 o
  -5  16  12      636.19      652.05     69.73 o
  -4  16  12      385.88      406.26     62.99 o
  -3  16  12       99.33       84.98     61.15 o
  -2  16  12     1012.69      971.45     77.81 o
  -1  16  12      466.48      420.30     45.53 o
   0  16  12       79.73      140.81     48.46 o
   1  16  12        8.15      -41.28     57.70 o
   2  16  12      272.14      240.70     58.28 o
   3  16  12      464.00      426.65     63.86 o
   4  16  12      127.95      158.58     59.38 o
   5  16  12       51.93       79.12     63.96 o
   6  16  12      337.88      325.92     55.83 o
   7  16  12      137.85      205.52     97.11 o
   8  16  12       47.97      -13.09     99.69 o
 -10  17  12      565.92      720.62     92.27 o
  -9  17  12       43.44       70.66     64.92 o
  -8  17  12      348.56      355.84     67.76 o
  -7  17  12      926.64      950.63     78.42 o
  -6  17  12      565.97      511.36     63.81 o
  -5  17  12       18.68       73.52     61.43 o
  -4  17  12       17.72      -15.31     62.12 o
  -3  17  12      231.02      260.89     57.57 o
  -2  17  12      557.29      674.82     76.80 o
  -1  17  12        8.69      -16.36     64.72 o
   0  17  12      767.23      700.45     55.55 o
   1  17  12     1284.18     1344.12     91.50 o
   2  17  12      366.18      360.15     64.32 o
   3  17  12        8.37       24.15     60.39 o
   4  17  12      228.66      221.31     67.48 o
   5  17  12      976.19     1117.67     83.76 o
   6  17  12      401.60      348.79     58.66 o
   7  17  12       13.85       17.00    101.42 o
  -8  18  12      744.47      890.92    113.03 o
  -7  18  12        1.66        6.64     56.99 o
  -6  18  12      979.29      984.05     75.43 o
  -5  18  12     1296.58     1316.99     79.94 o
  -4  18  12      681.10      701.30     66.15 o
  -3  18  12       48.18       28.91     60.25 o
  -2  18  12      942.94      920.16     71.99 o
  -1  18  12     1831.77     1781.43     93.22 o
   0  18  12      827.35      884.30     76.82 o
   1  18  12       46.56       59.82     56.31 o
   2  18  12     1204.53     1119.69     74.56 o
   3  18  12     1211.87     1169.02     76.43 o
   4  18  12      372.05      382.19     72.77 o
   5  18  12      102.87       54.45     64.43 o
   6  18  12      889.59      801.31    127.71 o
  -7  19  12       40.49       -8.69     58.43 o
  -6  19  12       51.85       28.66     65.14 o
  -5  19  12       72.65       66.64     59.49 o
  -4  19  12      127.15      135.22     60.82 o
  -3  19  12       71.53       85.41     61.71 o
  -2  19  12      121.54       65.88     78.45 o
  -1  19  12       19.50       38.21     68.61 o
   0  19  12      131.41      155.41     72.93 o
   1  19  12      153.09      168.73    106.89 o
   2  19  12        3.89       56.95     60.89 o
   3  19  12       91.62       60.43     61.18 o
   4  19  12      108.03      127.82     66.00 o
   5  19  12       54.18       -9.19     72.08 o
  -5  20  12     1022.64     1082.68     85.88 o
  -4  20  12       67.13      101.50     67.91 o
  -3  20  12       93.47       28.57     58.27 o
  -2  20  12       55.44       89.72     74.55 o
  -1  20  12      289.97      261.09     77.14 o
   0  20  12      334.94      410.97     81.14 o
   1  20  12       25.64      -23.99     94.61 o
   2  20  12      198.31      258.98    100.16 o
   3  20  12      681.18      806.70    152.02 o
  -2  21  12      669.78      604.36     84.88 o
  -1  21  12        7.78       11.30     71.80 o
   0  21  12      802.04      889.64     87.92 o
 -15   1  13     1084.73     1312.68     97.44 o
 -14   1  13      992.54     1118.25     81.01 o
 -13   1  13      133.51      155.92     40.67 o
 -12   1  13     3399.31     3374.98     53.75 o
 -11   1  13     2783.38     2970.33     42.60 o
 -10   1  13     1080.42      905.30     30.79 o
  -9   1  13      480.49      367.16     26.89 o
  -8   1  13     4464.03     4080.62     51.33 o
  -7   1  13     5016.19     5399.09     62.28 o
  -6   1  13     7048.90     6675.79     81.82 o
  -5   1  13      578.91      515.07     33.06 o
  -4   1  13    10155.79    10409.33     61.92 o
  -3   1  13     7273.85     7647.67     57.66 o
  -2   1  13     2050.04     2146.46     29.28 o
  -1   1  13       16.03       21.63     15.77 o
   0   1  13     9208.21     9718.75    105.87 o
   1   1  13    21148.12    21445.62     93.74 o
   2   1  13     3796.03     4135.87     50.43 o
   3   1  13      755.46      763.96     36.93 o
   4   1  13     4049.70     4310.14     55.04 o
   5   1  13     5528.54     5144.08     89.32 o
   6   1  13      792.25      866.37     34.64 o
   7   1  13     1390.95     1438.78     58.88 o
   8   1  13     4322.38     4616.23     83.05 o
   9   1  13     2952.73     3224.06     74.40 o
  10   1  13      250.95      197.54     46.18 o
  11   1  13      202.84      252.28     59.98 o
  12   1  13      785.01      806.97    123.17 o
 -15   2  13      107.26      108.28     60.62 o
 -14   2  13      553.42      609.04     65.37 o
 -13   2  13     1629.94     1622.52     58.73 o
 -12   2  13     1863.62     1739.79     56.35 o
 -11   2  13      338.91      352.17     33.32 o
 -10   2  13      679.10      692.89     39.37 o
  -9   2  13     3720.96     3809.00     58.28 o
  -8   2  13     4832.30     4722.36     54.45 o
  -7   2  13      168.43      173.88     31.99 o
  -6   2  13     4061.36     3903.37     46.34 o
  -5   2  13    11205.50    11319.92     76.13 o
  -4   2  13     3393.56     3298.30     45.04 o
  -3   2  13        3.16        5.22     22.81 o
  -2   2  13      769.13      705.38     21.96 o
  -1   2  13     5934.67     5603.97     37.23 o
   0   2  13     2090.76     1913.99     40.78 o
   1   2  13      717.88      777.68     21.33 o
   2   2  13     6672.23     6405.92     55.70 o
   3   2  13     7432.87     7056.86     78.68 o
   4   2  13      637.15      688.53     22.08 o
   5   2  13      970.27     1028.81     34.96 o
   6   2  13     3125.71     3050.72     35.25 o
   7   2  13     4695.76     4971.81     83.18 o
   8   2  13     1107.21     1243.29     58.10 o
   9   2  13      973.92     1141.14     61.08 o
  10   2  13     1844.46     1889.08     80.16 o
  11   2  13      772.13      786.64     68.44 o
  12   2  13       52.35       15.06     91.47 o
 -15   3  13        0.03        6.48     60.93 o
 -14   3  13       87.67      108.01     48.32 o
 -13   3  13      236.45      262.72     48.28 o
 -12   3  13       33.57       29.93     45.78 o
 -11   3  13      142.06      156.81     42.53 o
 -10   3  13      101.17      109.03     34.95 o
  -9   3  13      460.22      482.79     37.71 o
  -8   3  13       36.95       25.67     31.35 o
  -7   3  13        2.13       21.06     27.01 o
  -6   3  13      963.08      921.08     34.80 o
  -5   3  13     1559.31     1390.76     40.28 o
  -4   3  13      379.75      404.80     33.62 o
  -3   3  13     1948.19     1944.27     33.68 o
  -2   3  13        9.68        9.44     17.29 o
  -1   3  13      439.51      479.32     20.38 o
   0   3  13      406.85      372.40     14.71 o
   1   3  13      166.67      224.02     18.13 o
   2   3  13      404.05      423.24     22.57 o
   3   3  13      100.14       89.91     21.98 o
   4   3  13      149.17      111.29     22.70 o
   5   3  13       13.06       -3.01     20.64 o
   6   3  13      111.78      126.41     29.77 o
   7   3  13      318.60      306.22     46.77 o
   8   3  13       53.92       35.21     49.26 o
   9   3  13      133.05       93.15     49.18 o
  10   3  13      120.86      138.50     58.93 o
  11   3  13        4.30       10.00     54.04 o
 -15   4  13       48.28       41.02     51.48 o
 -14   4  13      343.46      342.53     53.87 o
 -13   4  13     1556.47     1704.04     86.16 o
 -12   4  13     2534.24     2552.05     78.72 o
 -11   4  13      116.44      150.05     52.96 o
 -10   4  13     1839.22     1757.35     52.20 o
  -9   4  13     3358.21     3589.46     69.56 o
  -8   4  13     2030.29     1909.86     47.18 o
  -7   4  13        0.15      -11.63     36.27 o
  -6   4  13     1369.36     1263.64     32.00 o
  -5   4  13     3203.10     3043.76     47.70 o
  -4   4  13     3696.20     3416.73     43.57 o
  -3   4  13       48.54       55.25     28.56 o
  -2   4  13     6897.82     7089.22     62.24 o
  -1   4  13    11451.95    11389.46     58.86 o
   0   4  13     3894.88     3773.00     36.57 o
   1   4  13        1.08       10.22     15.41 o
   2   4  13     7621.61     7609.55     64.79 o
   3   4  13     9320.84     9148.80     89.30 o
   4   4  13     2362.88     2487.92     48.26 o
   5   4  13      198.91      221.02     33.22 o
   6   4  13     3882.86     3934.21    202.00 o
   7   4  13     2952.74     2865.31     94.35 o
   8   4  13     1246.64     1127.29     68.76 o
   9   4  13       27.37       35.65     71.27 o
  10   4  13     1703.38     1590.54     98.11 o
  11   4  13     1874.43     2000.29    103.99 o
 -15   5  13     1189.76     1233.82     72.25 o
 -14   5  13      985.02      987.68     59.06 o
 -13   5  13      415.41      440.39     49.21 o
 -12   5  13      434.33      411.14     47.01 o
 -11   5  13     3617.86     3698.65     73.70 o
 -10   5  13     4367.12     4542.77     68.95 o
  -9   5  13      586.12      656.70     39.93 o
  -8   5  13     3005.11     2903.69     63.59 o
  -7   5  13     4297.34     4322.02     74.18 o
  -6   5  13     1281.75     1311.24     58.59 o
  -5   5  13       20.32       32.78     34.28 o
  -4   5  13     2152.72     1975.70     47.92 o
  -3   5  13     7031.29     7162.77     67.56 o
  -2   5  13     1151.03      937.65     32.45 o
  -1   5  13        1.19        7.26     17.80 o
   0   5  13      311.55      293.60     15.10 o
   1   5  13     5378.02     5329.41     83.00 o
   2   5  13      637.19      572.49     24.48 o
   3   5  13      126.24      146.68     18.82 o
   4   5  13     1853.66     1713.86     46.76 o
   5   5  13     5684.14     6070.05     85.37 o
   6   5  13      464.48      497.21     60.36 o
   7   5  13      223.92      154.64     57.25 o
   8   5  13     1703.04     1657.11     99.64 o
   9   5  13     3538.10     3452.69    120.75 o
  10   5  13      343.59      373.14     75.54 o
 -15   6  13        5.20        4.00     60.77 o
 -14   6  13        3.72       -4.07     50.08 o
 -13   6  13        0.13        8.67     45.07 o
 -12   6  13        7.00       24.73     50.90 o
 -11   6  13       55.27       76.02     55.86 o
 -10   6  13       53.11       66.62     52.67 o
  -9   6  13       26.26      -21.58     42.95 o
  -8   6  13       11.35       13.80     44.17 o
  -7   6  13       30.59       23.77     42.10 o
  -6   6  13      164.69       83.32     37.03 o
  -5   6  13        4.18       -4.16     36.52 o
  -4   6  13      162.81      163.10     38.39 o
  -3   6  13      115.67      136.60     37.24 o
  -2   6  13      499.74      476.53     35.32 o
  -1   6  13      477.40      568.67     35.09 o
   0   6  13      455.67      441.96     28.58 o
   1   6  13      457.65      408.14     22.04 o
   2   6  13      311.31      273.70     22.69 o
   3   6  13      307.67      375.67     32.54 o
   4   6  13      566.05      481.16     38.87 o
   5   6  13      367.64      347.59     40.03 o
   6   6  13       25.08       27.73     55.74 o
   7   6  13        0.31      -30.46     72.43 o
   8   6  13      240.50      246.34     77.73 o
   9   6  13      213.67      195.96     75.93 o
  10   6  13       50.97       54.65     69.85 o
  12   6  13        3.61      -47.53    108.94 o
 -14   7  13     1810.64     1894.94    103.18 o
 -13   7  13      422.49      505.51     61.45 o
 -12   7  13      930.74      995.93     64.21 o
 -11   7  13     3609.10     3594.84     84.65 o
 -10   7  13     2511.22     2579.03     93.50 o
  -9   7  13       36.65       93.52     43.00 o
  -8   7  13     1987.69     2005.33     62.40 o
  -7   7  13     5992.50     6073.26     99.32 o
  -6   7  13     4004.94     4029.92     63.97 o
  -5   7  13       25.59       24.15     39.53 o
  -4   7  13     5700.14     5545.41     71.69 o
  -3   7  13     9844.07     9966.46    123.87 o
  -2   7  13     3153.28     3006.16    101.02 o
  -1   7  13      517.42      421.38     43.49 o
   0   7  13     1267.09     1190.17     37.96 o
   1   7  13     3916.39     3730.03     90.75 o
   2   7  13      684.74      775.25     28.76 o
   3   7  13      183.67      166.43     33.96 o
   4   7  13     2580.96     2473.21     45.65 o
   5   7  13     5417.51     5564.47     91.12 o
   6   7  13     1266.56     1265.83     98.48 o
   7   7  13       11.04       35.14     78.25 o
   8   7  13     1640.20     1627.27     98.87 o
   9   7  13     2020.61     1985.77    101.68 o
  10   7  13      313.83      338.85     77.27 o
  12   7  13     1238.69     1579.20    148.55 o
 -14   8  13      439.67      380.64     61.80 o
 -13   8  13     2815.68     2564.65     97.35 o
 -12   8  13      980.56     1008.71     66.14 o
 -11   8  13      189.24      199.74     52.07 o
 -10   8  13     1629.64     1627.19     84.33 o
  -9   8  13     5269.57     4865.55    117.34 o
  -8   8  13     3556.60     3636.95     73.97 o
  -7   8  13       80.05      122.43     40.81 o
  -6   8  13     3623.52     3705.79     63.99 o
  -5   8  13    14771.52    15262.98    106.88 o
  -4   8  13     7151.18     7122.95     80.90 o
  -3   8  13     1717.76     1715.33     61.80 o
  -2   8  13    13097.41    12216.05    107.55 o
  -1   8  13    17273.12    18247.62    150.22 o
   0   8  13     7042.56     7040.94    126.93 o
   1   8  13      313.40      396.69     31.84 o
   2   8  13     7150.23     6891.46     54.28 o
   3   8  13    14933.78    15590.60     93.90 o
   4   8  13     5130.71     4925.39    116.17 o
   5   8  13      131.56      186.24     50.33 o
   6   8  13     6061.37     6097.09    151.36 o
   7   8  13     7349.80     6830.94    158.53 o
   8   8  13      917.15      824.83     89.82 o
   9   8  13       85.88       61.04     72.60 o
  11   8  13     2228.68     2312.72    153.06 o
 -14   9  13       33.63       12.51     57.92 o
 -13   9  13       19.22       58.99     56.87 o
 -12   9  13       28.36       18.21     58.63 o
 -11   9  13        3.93      -34.33     70.87 o
 -10   9  13        0.30       -8.34     72.47 o
  -9   9  13        1.51      -41.03     73.56 o
  -8   9  13        8.53       13.23     39.54 o
  -7   9  13       40.75       52.83     41.63 o
  -6   9  13      329.81      356.94     43.61 o
  -5   9  13       38.65       46.39     43.17 o
  -4   9  13      101.94      132.91     50.78 o
  -3   9  13      246.23      134.79     45.93 o
  -2   9  13      129.53      105.31     45.73 o
  -1   9  13       58.02       89.96     49.77 o
   0   9  13       46.79       75.34     43.36 o
   1   9  13       63.77       -0.23     31.34 o
   2   9  13      136.71      113.63     44.10 o
   3   9  13        8.06       11.42     34.61 o
   4   9  13       16.38      -26.67     54.57 o
   5   9  13      280.49      217.65     56.74 o
   6   9  13      219.05      227.94     84.58 o
   7   9  13      206.87      240.57     85.36 o
   8   9  13      321.80      350.97     77.98 o
   9   9  13        1.68       36.18     72.15 o
  10   9  13       49.15       52.67    100.06 o
  11   9  13        1.14     -105.03    123.88 o
 -13  10  13     1762.83     1736.38     77.60 o
 -12  10  13     1453.79     1448.56     72.07 o
 -11  10  13        7.32      -48.18     75.68 o
 -10  10  13     1977.75     1977.15     97.79 o
  -9  10  13     4712.53     4282.56    123.79 o
  -8  10  13     2366.29     2372.35     58.58 o
  -7  10  13       51.42       67.45     40.28 o
  -6  10  13     3479.30     3601.32     73.86 o
  -5  10  13     9017.64     8781.80    115.74 o
  -4  10  13     7171.31     7359.35     84.44 o
  -3  10  13       21.95       43.83     46.94 o
  -2  10  13    10843.72    11100.61     98.05 o
  -1  10  13     9384.66     9461.88    101.47 o
   0  10  13     4602.03     4824.79     80.07 o
   1  10  13        4.39       15.07     44.22 o
   2  10  13     6569.28     6793.70    139.70 o
   3  10  13     6952.71     7112.39    109.01 o
   4  10  13     2545.19     2425.04     78.57 o
   5  10  13      280.72      265.36     56.57 o
   6  10  13     5144.56     5210.55    146.06 o
   7  10  13     2886.79     2742.96    119.56 o
   8  10  13      259.69      173.78     76.71 o
   9  10  13      537.02      559.97     65.04 o
  10  10  13     2500.40     2830.47    141.67 o
  11  10  13     2243.29     2180.68    152.01 o
 -13  11  13      139.93      152.95     59.84 o
 -12  11  13      396.68      374.95     79.58 o
 -11  11  13     1708.95     1613.72     96.01 o
 -10  11  13     1356.40     1312.07     92.37 o
  -9  11  13        4.10      -18.59     55.32 o
  -8  11  13     1147.58     1118.62     78.74 o
  -7  11  13     2514.24     2320.08     91.49 o
  -6  11  13     3107.97     3222.24     72.33 o
  -5  11  13      807.42      740.66     55.10 o
  -4  11  13      797.18      763.16     49.08 o
  -3  11  13     5497.75     5384.28     96.31 o
  -2  11  13     5095.26     5484.59    109.95 o
  -1  11  13      128.12      143.35     57.51 o
   0  11  13     1946.01     1817.62     73.20 o
   1  11  13     2540.24     2700.21    115.47 o
   2  11  13     1233.68     1217.28     86.77 o
   3  11  13       27.53        2.36     53.14 o
   4  11  13     3171.19     3171.78     86.17 o
   5  11  13     1817.67     1970.60     75.46 o
   6  11  13       10.81       48.12     75.77 o
   7  11  13      247.71      187.03     80.92 o
   8  11  13     1173.14     1341.92     71.92 o
   9  11  13      976.89      975.91    111.26 o
  10  11  13      178.68      247.14     99.31 o
 -12  12  13        9.71       32.76     75.38 o
 -11  12  13       30.92       34.80     66.57 o
 -10  12  13        0.59        1.98     52.06 o
  -9  12  13        6.15       32.79     73.95 o
  -8  12  13      289.73      303.19     96.14 o
  -7  12  13      149.73      148.11     65.95 o
  -6  12  13       82.96      101.57     71.03 o
  -5  12  13       14.76        2.97     50.12 o
  -4  12  13      307.90      315.29     51.43 o
  -3  12  13      691.69      654.50     57.40 o
  -2  12  13      179.10      181.83     51.43 o
  -1  12  13      249.57      295.48     52.67 o
   0  12  13       36.38       74.99     58.47 o
   1  12  13        6.94        6.75     73.54 o
   2  12  13       97.65      191.39     77.61 o
   3  12  13        9.67       56.25     69.84 o
   4  12  13        3.94       -7.10     54.45 o
   5  12  13      196.92      199.61     57.76 o
   6  12  13      694.05      696.90    145.52 o
   7  12  13       28.65      -23.32     61.98 o
   8  12  13       24.87       19.14     56.24 o
   9  12  13        0.14      -79.03     91.00 o
  10  12  13        2.62       59.16    104.14 o
 -12  13  13      228.20       85.13    112.14 o
 -11  13  13     1527.73     1411.70    141.33 o
 -10  13  13     1799.60     1925.57    101.47 o
  -9  13  13       80.05      119.88     67.34 o
  -8  13  13     1189.67     1122.31     84.63 o
  -7  13  13     3216.57     3007.20    118.00 o
  -6  13  13     1459.79     1556.02     70.34 o
  -5  13  13       55.86       45.23     54.77 o
  -4  13  13      724.98      826.53     61.76 o
  -3  13  13     2378.30     2263.69     70.48 o
  -2  13  13      992.60     1086.89     64.39 o
  -1  13  13      208.86      244.75     53.35 o
   0  13  13     2513.45     2555.44    128.32 o
   1  13  13     2595.59     2637.14    114.58 o
   2  13  13     1528.99     1520.83    101.79 o
   3  13  13        6.33      -11.96     77.59 o
   4  13  13     2108.13     2144.84    112.97 o
   5  13  13     2708.23     2842.42     75.18 o
   6  13  13      293.38      308.17     51.48 o
   7  13  13      203.86      264.17     65.07 o
   8  13  13      927.45     1242.37    131.48 o
   9  13  13     1365.09     1294.81    122.23 o
 -11  14  13       17.18      -28.17    119.57 o
 -10  14  13      437.60      473.64     80.90 o
  -9  14  13     1249.04     1346.09     82.84 o
  -8  14  13      828.40      850.28     86.62 o
  -7  14  13      135.15      159.26     55.87 o
  -6  14  13     1402.10     1413.42     68.87 o
  -5  14  13     1939.86     1741.54     76.65 o
  -4  14  13     1598.71     1517.32     69.21 o
  -3  14  13        4.99        3.79     52.21 o
  -2  14  13     1766.95     1794.69     70.24 o
  -1  14  13     1736.49     1549.98     66.68 o
   0  14  13      370.92      322.13     64.22 o
   1  14  13       12.46       40.59     81.98 o
   2  14  13     1512.87     1448.37    104.70 o
   3  14  13     1834.57     1720.12     78.56 o
   4  14  13      193.28      213.30     60.12 o
   5  14  13      238.26      265.83     53.66 o
   6  14  13     1491.64     1693.35     69.28 o
   7  14  13      723.52      699.40     69.05 o
   8  14  13       44.22      129.59    113.59 o
   9  14  13      181.41       94.57    106.94 o
 -11  15  13       92.62      161.94     77.26 o
 -10  15  13      215.59      251.44     74.52 o
  -9  15  13       57.66        5.82     72.12 o
  -8  15  13      155.53      185.99     64.26 o
  -7  15  13      103.73      146.13     59.36 o
  -6  15  13        5.41      -15.95     52.39 o
  -5  15  13        6.64       45.74     57.09 o
  -4  15  13       54.21       45.42     53.69 o
  -3  15  13       65.26        7.06     57.51 o
  -2  15  13      360.69      312.96     47.61 o
  -1  15  13       27.54       10.72     40.08 o
   0  15  13      351.82      369.40     73.58 o
   1  15  13      182.50      235.75     56.74 o
   2  15  13       66.18       99.18     55.05 o
   3  15  13       32.26       34.65     57.28 o
   4  15  13       99.12      147.04     59.92 o
   5  15  13        1.89       -7.22     49.26 o
   6  15  13        8.14      -24.51     50.47 o
   7  15  13        0.65       26.46     64.11 o
   8  15  13       92.90      134.18    116.33 o
 -10  16  13      169.26      218.44     72.52 o
  -9  16  13     1662.42     1656.79     80.65 o
  -8  16  13      751.00      814.85     75.85 o
  -7  16  13       28.70       40.15     60.12 o
  -6  16  13      878.16      835.59     65.30 o
  -5  16  13     1583.51     1450.02     72.72 o
  -4  16  13      250.31      274.40     63.97 o
  -3  16  13        6.31       -4.60     52.81 o
  -2  16  13     1090.93     1118.43     67.91 o
  -1  16  13     2318.14     2292.29     63.89 o
   0  16  13      554.47      534.92     61.03 o
   1  16  13       47.84       35.49     56.70 o
   2  16  13     1706.45     1716.25    216.67 o
   3  16  13     1788.73     1820.32     94.94 o
   4  16  13      411.56      432.97     70.82 o
   5  16  13       46.07       20.80     51.14 o
   6  16  13      899.51      891.54     65.58 o
   7  16  13     1271.97     1246.08    152.81 o
  -9  17  13        2.15       20.97     58.70 o
  -8  17  13      306.82      321.77     65.40 o
  -7  17  13      825.90      799.58     70.06 o
  -6  17  13      527.28      574.48     67.70 o
  -5  17  13        6.88        3.36     56.36 o
  -4  17  13      496.95      518.49     65.01 o
  -3  17  13      649.82      584.81     65.59 o
  -2  17  13       67.43       79.54     54.38 o
  -1  17  13      103.84      133.44     63.19 o
   0  17  13      433.94      403.36     59.82 o
   1  17  13      882.80      795.24     70.47 o
   2  17  13      201.13      244.60     83.81 o
   3  17  13       69.23       83.41     62.30 o
   4  17  13      538.50      545.32     70.41 o
   5  17  13      844.42      807.87     78.61 o
   6  17  13      179.16      181.19     53.17 o
  -8  18  13       51.01      107.39     63.52 o
  -7  18  13        0.24       30.55     58.25 o
  -6  18  13       71.41       20.78     60.25 o
  -5  18  13      227.29      191.45     62.96 o
  -4  18  13       72.95      122.61     67.89 o
  -3  18  13        0.78      -33.84     61.51 o
  -2  18  13        2.14      -48.63     56.64 o
  -1  18  13       37.83       23.01     64.47 o
   0  18  13      115.46      119.71     87.28 o
   1  18  13        3.77      -25.52     58.48 o
   2  18  13      180.99      108.24     60.51 o
   3  18  13      200.85      254.01     70.23 o
   4  18  13      175.90      203.95     62.62 o
   5  18  13       85.94       66.60     70.85 o
  -6  19  13      518.35      510.13     78.30 o
  -5  19  13        1.54       10.99     66.12 o
  -4  19  13     1150.00     1311.87     82.34 o
  -3  19  13     1578.44     1669.11    107.59 o
  -2  19  13      462.85      535.16     76.81 o
  -1  19  13        1.60      -18.44     70.23 o
   0  19  13      874.96      945.66    115.06 o
   1  19  13     1503.81     1603.02    137.50 o
   2  19  13      387.01      472.13     72.05 o
   3  19  13       24.21       44.95     60.92 o
  -4  20  13      102.81       79.05     66.44 o
  -3  20  13       17.94       39.77     59.90 o
  -2  20  13      337.18      352.11     81.55 o
  -1  20  13      512.08      490.51     86.25 o
   0  20  13      138.04      297.88    112.74 o
   1  20  13       59.42        7.30    107.88 o
 -15   0  14       45.91        0.65    123.01 o
 -14   0  14      148.54      282.15    109.42 o
 -13   0  14     2843.68     2804.23    225.66 o
 -12   0  14     2234.27     2286.86     73.80 o
 -11   0  14      288.68      237.11     42.04 o
 -10   0  14      950.94     1144.52     46.86 o
  -9   0  14     3054.78     2876.95     56.88 o
  -8   0  14     2010.96     2032.42     59.47 o
  -7   0  14      218.92      295.17     45.47 o
  -6   0  14     3141.40     3398.99     69.34 o
  -5   0  14     7227.58     7291.46    118.89 o
  -4   0  14     3317.63     3308.77     82.16 o
  -3   0  14       10.99       36.37     32.37 o
  -2   0  14     1693.89     1622.56     56.94 o
  -1   0  14    10466.91    10242.93    135.80 o
   0   0  14     8014.00     8389.53     80.98 o
   1   0  14      750.79      693.98     34.39 o
   2   0  14    11094.50    11140.95    121.09 o
   3   0  14     8324.76     8735.48    161.71 o
   4   0  14     1246.88     1324.21     63.04 o
   5   0  14      504.65      544.08     57.85 o
   6   0  14     5878.90     5769.98    103.87 o
   7   0  14     5611.15     5513.20    106.82 o
   8   0  14      918.68     1034.62     71.10 o
   9   0  14      860.07      844.12     72.79 o
  10   0  14     2647.22     2845.15    109.05 o
  11   0  14     1030.98      923.73    120.30 o
  12   0  14      138.10      149.83    107.36 o
 -15   1  14      684.27      725.37     90.93 o
 -14   1  14      491.25      451.58     62.59 o
 -13   1  14       55.44       42.42     39.72 o
 -12   1  14     1149.64     1103.00     44.24 o
 -11   1  14      518.29      484.21     30.42 o
 -10   1  14      374.06      390.26     30.64 o
  -9   1  14      129.78      116.10     27.97 o
  -8   1  14      874.78      943.62     33.13 o
  -7   1  14     1572.53     1566.22     39.93 o
  -6   1  14      561.29      555.93     33.23 o
  -5   1  14      141.62      147.32     30.99 o
  -4   1  14      593.74      596.44     30.95 o
  -3   1  14       20.59       17.73     26.17 o
  -2   1  14      154.21      167.29     18.81 o
  -1   1  14      155.34      166.00     19.53 o
   0   1  14     2760.64     2937.99     37.46 o
   1   1  14     2506.11     2614.36     39.14 o
   2   1  14      324.73      342.12     26.91 o
   3   1  14      370.18      392.76     34.44 o
   4   1  14     1021.41     1043.73     40.41 o
   5   1  14     1117.23      915.60     44.12 o
   6   1  14      112.25      134.27     29.77 o
   7   1  14      172.12      146.26     48.15 o
   8   1  14      528.33      521.98     51.61 o
   9   1  14      703.70      610.07     53.57 o
  10   1  14       44.19       30.75     48.06 o
  11   1  14       56.44       48.94     46.18 o
  12   1  14      232.33      338.42     73.46 o
 -15   2  14       17.45      -68.72     69.44 o
 -14   2  14      228.97      268.61     54.03 o
 -13   2  14     1301.42     1251.88     60.26 o
 -12   2  14      359.65      340.86     43.61 o
 -11   2  14        0.37       27.55     33.65 o
 -10   2  14      874.57      974.74     38.25 o
  -9   2  14     1274.32     1238.17     35.99 o
  -8   2  14      129.48      121.25     28.24 o
  -7   2  14       29.70       61.00     29.04 o
  -6   2  14      123.77      156.66     30.16 o
  -5   2  14     1833.94     1965.90     38.81 o
  -4   2  14     4012.86     3971.04     55.74 o
  -3   2  14      527.61      625.78     33.58 o
  -2   2  14     1123.49      960.34     26.34 o
  -1   2  14     3160.74     3026.45     33.40 o
   0   2  14     2136.20     2250.97     34.87 o
   1   2  14      267.30      233.52     18.37 o
   2   2  14     4352.09     3948.00     49.39 o
   3   2  14     2703.93     2833.91     68.13 o
   4   2  14      681.38      574.09     20.21 o
   5   2  14      105.98      156.22     29.53 o
   6   2  14     1833.66     1616.07     41.23 o
   7   2  14     2433.16     2548.20     67.80 o
   8   2  14      478.97      459.49     55.10 o
   9   2  14      150.97      163.59     50.16 o
  10   2  14      404.52      404.94     59.60 o
  11   2  14      404.17      394.77     65.61 o
  12   2  14      137.43       43.68     90.96 o
 -15   3  14     1323.24     1373.74     76.60 o
 -14   3  14     2066.61     2241.25     69.76 o
 -13   3  14      224.90      286.63     51.46 o
 -12   3  14     1630.88     1693.16     67.69 o
 -11   3  14     3391.91     3316.29     70.95 o
 -10   3  14     3449.61     3432.85     68.36 o
  -9   3  14       36.00       53.42     34.68 o
  -8   3  14     3129.60     3117.45     45.43 o
  -7   3  14     7080.69     6916.49     68.34 o
  -6   3  14     4622.75     4472.41     61.15 o
  -5   3  14     2809.68     2650.29     49.35 o
  -4   3  14     5791.67     5807.60     66.55 o
  -3   3  14     5108.31     5166.35     57.37 o
  -2   3  14     4419.05     4353.72     51.72 o
  -1   3  14      439.89      487.64     24.80 o
   0   3  14     7262.46     7208.73     55.01 o
   1   3  14    13469.82    13980.79    139.12 o
   2   3  14     1596.43     1504.25     28.72 o
   3   3  14     1215.07     1157.97     30.18 o
   4   3  14     3748.33     3633.63     45.09 o
   5   3  14     4097.54     4076.99     83.18 o
   6   3  14     1176.51     1168.62     65.35 o
   7   3  14      545.24      580.89     83.16 o
   8   3  14     4667.27     4727.45    100.68 o
   9   3  14     2818.82     2792.36     91.74 o
  10   3  14      356.74      447.71     79.72 o
  11   3  14      520.99      542.50     84.02 o
 -15   4  14      123.04      185.42     58.59 o
 -14   4  14       80.80      101.18     51.87 o
 -13   4  14      631.76      641.90     56.94 o
 -12   4  14       26.70       85.31     47.88 o
 -11   4  14       15.13       38.39     47.99 o
 -10   4  14       38.58       35.99     35.21 o
  -9   4  14     1843.14     1822.16     44.98 o
  -8   4  14      964.62      904.32     36.78 o
  -7   4  14      184.91      219.90     40.61 o
  -6   4  14     1334.79     1245.01     42.61 o
  -5   4  14     1278.28     1219.61     42.53 o
  -4   4  14      671.58      688.91     39.14 o
  -3   4  14       42.98       50.07     21.43 o
  -2   4  14        6.90       14.07     26.89 o
  -1   4  14     2201.23     2240.48     34.21 o
   0   4  14      680.11      583.80     25.19 o
   1   4  14     1316.12     1449.78     24.85 o
   2   4  14      364.81      347.26     21.72 o
   3   4  14      970.90      862.47     28.73 o
   4   4  14      289.26      312.38     32.03 o
   5   4  14       51.90       70.75     31.17 o
   6   4  14       33.70       45.09     51.89 o
   7   4  14      540.77      676.40     60.05 o
   8   4  14      267.34      236.88     55.85 o
   9   4  14       17.87       71.71     73.08 o
  10   4  14      255.47      183.01     74.48 o
  11   4  14      236.29      259.93     80.27 o
 -14   5  14      423.78      392.99     46.96 o
 -13   5  14       71.94       74.02     47.19 o
 -12   5  14       75.38       54.78     48.35 o
 -11   5  14     1808.50     1730.50     61.22 o
 -10   5  14     1426.82     1533.48     48.33 o
  -9   5  14       33.49       14.64     41.67 o
  -8   5  14     1004.48      980.14     56.31 o
  -7   5  14     3568.10     3423.42     77.63 o
  -6   5  14     2574.30     2516.05     64.77 o
  -5   5  14       12.08       40.36     42.07 o
  -4   5  14     3841.56     3794.38     75.12 o
  -3   5  14     5896.35     5674.88     66.21 o
  -2   5  14       75.94      110.39     32.41 o
  -1   5  14      162.29      225.57     30.30 o
   0   5  14      634.02      644.77     30.50 o
   1   5  14     2268.12     2071.80     39.44 o
   2   5  14      440.11      364.18     23.26 o
   3   5  14      104.26       84.62     29.13 o
   4   5  14     1342.07     1278.46     44.54 o
   5   5  14     3373.98     3564.29     66.76 o
   6   5  14      349.17      340.94     57.85 o
   7   5  14       70.51      101.81     56.18 o
   8   5  14      644.78      576.04     88.60 o
   9   5  14      792.55      843.53     88.25 o
  10   5  14       48.94       48.67     72.79 o
 -14   6  14     1154.13     1095.23     69.46 o
 -13   6  14     2450.89     2321.12     79.73 o
 -12   6  14     1678.79     1681.25     70.82 o
 -11   6  14        9.30       21.48     56.49 o
 -10   6  14     3640.56     3719.47    126.52 o
  -9   6  14     8395.10     8176.02     99.23 o
  -8   6  14     6894.52     6931.89    145.08 o
  -7   6  14       17.72       18.22     42.47 o
  -6   6  14     8314.74     7996.62    108.85 o
  -5   6  14    17406.09    17025.99    191.83 o
  -4   6  14    10374.95    10480.46    121.79 o
  -3   6  14     1463.82     1583.42     47.40 o
  -2   6  14    12053.94    12406.07    146.94 o
  -1   6  14    17549.43    17307.09     96.88 o
   0   6  14     3471.95     3449.94     46.78 o
   1   6  14      885.80     1014.48     29.64 o
   2   6  14     3284.77     3212.81     50.25 o
   3   6  14    12805.11    12321.04    113.55 o
   4   6  14     1848.87     1924.96     62.17 o
   5   6  14     1787.22     1852.96     60.48 o
   6   6  14     4695.22     4887.44     72.56 o
   7   6  14     3905.47     4084.69    131.80 o
   8   6  14      112.21       89.86     72.33 o
   9   6  14      867.48      814.63     87.50 o
  10   6  14     2609.67     2816.55    117.09 o
 -14   7  14       57.45       66.22     56.80 o
 -13   7  14      251.29      224.03     60.84 o
 -12   7  14      625.10      566.66     60.52 o
 -11   7  14     1036.26     1020.77     66.47 o
 -10   7  14      135.24      117.71     60.47 o
  -9   7  14      616.44      655.60     53.49 o
[truncated: 105,991 more chars]
